# Supplementary material for: Natural Variation in Diauxic Shift between Patagonian Saccharomyces eubayanus Strains
Source: mSystems. 2022 Dec 5;7(6):e00640-22. doi: 10.1128/msystems.00640-22 (PMC9765239; doi:10.1128/msystems.00640-22)
Supplement: TABLE S2 [file msystems.00640-22-s0002.xlsx]

## Sheet: Table_S2A
Table S2A. Fermentation kinetic parameters.
	QC18		CL467.1		CBS12357		CL204.3		CL211.3		CL215.1		CL218.1		CL221.1		CL444.4		CL445.2		CL449.3		CL472.1		CRUB1935		CRUB1940		CRUB1946		CRUB2005		CRUB2031		CRUB2108		CRUB2104
Kinetic parameter	Mean	SD	Mean	SD	Mean	SD	Mean	SD	Mean	SD	Mean	SD	Mean	SD	Mean	SD	Mean	SD	Mean	SD	Mean	SD	Mean	SD	Mean	SD	Mean	SD	Mean	SD	Mean	SD	Mean	SD	Mean	SD	Mean	SD
Maximum CO2 loss	9.9	0.7	20.9	1.4	19.5	0.6	21.4	0.2	18.2	1.1	20.6	1.0	18.8	1.1	19.8	0.7	19.1	2.0	16.8	1.1	19.9	0.6	18.1	1.6	18.7	2.3	18.9	2.7	20.1	1.4	15.1	0.7	21.1	0.4	20.9	1.8	20.2	0.4
CO2 loss rate	0.048	0.000	0.252	0.017	0.159	0.007	0.133	0.004	0.113	0.004	0.175	0.016	0.137	0.012	0.230	0.015	0.133	0.027	0.170	0.015	0.130	0.003	0.127	0.015	0.108	0.016	0.151	0.017	0.245	0.008	0.159	0.007	0.173	0.016	0.145	0.040	0.139	0.010

## Sheet: Table_S2B
Table S2B. Statistical analysis for maximum CO2 loss and CO2 loss rate
Maximum CO2 loss	CBS12357	CL204.3	CL211.3	CL215.1	CL218.1	CL221.1	CL444.4	CL445.2	CL449.3	CL467.1	CL472.2	CRUB1935	CRUB1940	CRUB1946	CRUB2005	CRUB2031	CRUB2104	CRUB2108
CL204.3	0.18905	-	-	-	-	-	-	-	-	-	-	-	-	-	-	-	-	-
CL211.3	0.41482	0.02338	-	-	-	-	-	-	-	-	-	-	-	-	-	-	-	-
CL215.1	0.45246	0.62481	0.09288	-	-	-	-	-	-	-	-	-	-	-	-	-	-	-
CL218.1	0.68951	0.07523	0.68951	0.22544	-	-	-	-	-	-	-	-	-	-	-	-	-	-
CL221.1	0.85452	0.27620	0.29816	0.59006	0.56112	-	-	-	-	-	-	-	-	-	-	-	-	-
CL444.4	0.79977	0.11221	0.59006	0.29816	0.87778	0.65461	-	-	-	-	-	-	-	-	-	-	-	-
CL445.2	0.05735	0.00081	0.35324	0.00528	0.15998	0.03345	0.11612	-	-	-	-	-	-	-	-	-	-	-
CL449.3	0.79977	0.31131	0.26724	0.62481	0.51000	0.93833	0.61472	0.02830	-	-	-	-	-	-	-	-	-	-
CL467.1	0.35324	0.76006	0.05735	0.86353	0.15998	0.46545	0.21517	0.00277	0.51000	-	-	-	-	-	-	-	-	-
CL472.2	0.38705	0.02040	0.95713	0.08514	0.65461	0.27620	0.56112	0.37552	0.25013	0.05349	-	-	-	-	-	-	-	-
CRUB1935	0.61472	0.05536	0.76992	0.18259	0.90572	0.48290	0.79977	0.19830	0.44798	0.12851	0.74495	-	-	-	-	-	-	-
CRUB1940	0.74495	0.08814	0.64445	0.26167	0.93833	0.60472	0.92489	0.14206	0.56112	0.18259	0.61472	0.86353	-	-	-	-	-	-
CRUB1946	0.70958	0.38705	0.20528	0.72981	0.43120	0.85452	0.52827	0.01929	0.89185	0.60472	0.18905	0.36425	0.46545	-	-	-	-	-
CRUB2005	0.00157	1.1e-05	0.02830	8.1e-05	0.00705	0.00077	0.00418	0.26724	0.00060	3.9e-05	0.03236	0.01049	0.00559	0.00036	-	-	-	-
CRUB2031	0.26724	0.86353	0.03821	0.76006	0.11612	0.37552	0.15998	0.00157	0.41482	0.87778	0.03345	0.08814	0.13514	0.49635	2.2e-05	-	-	-
CRUB2104	0.62481	0.45246	0.16801	0.79977	0.36425	0.76992	0.45246	0.01312	0.81984	0.67445	0.15682	0.29816	0.40275	0.90572	0.00023	0.58024	-	-
CRUB2108	0.34249	0.76992	0.05536	0.85452	0.15682	0.45246	0.20528	0.00262	0.49635	0.97576	0.05068	0.12218	0.17638	0.59006	3.7e-05	0.89185	0.65461	-
QC18	1.8e-09	1.1e-10	4.0e-08	1.7e-10	7.9e-09	9.2e-10	4.9e-09	2.1e-06	7.9e-10	1.1e-10	4.5e-08	1.2e-08	6.5e-09	5.3e-10	0.00019	1.1e-10	4.0e-10	1.1e-10
CO2 loss rate	CBS12357	CL204.3	CL211.3	CL215.1	CL218.1	CL221.1	CL444.4	CL445.2	CL449.3	CL467.1	CL472.2	CRUB1935	CRUB1940	CRUB1946	CRUB2005	CRUB2031	CRUB2104	CRUB2108
CL204.3	0.08280	-	-	-	-	-	-	-	-	-	-	-	-	-	-	-	-	-
CL211.3	0.00220	0.17190	-	-	-	-	-	-	-	-	-	-	-	-	-	-	-	-
CL215.1	0.28049	0.00491	6.0e-05	-	-	-	-	-	-	-	-	-	-	-	-	-	-	-
CL218.1	0.13667	0.81681	0.10741	0.00979	-	-	-	-	-	-	-	-	-	-	-	-	-	-
CL221.1	8.2e-06	2.6e-08	4.6e-10	0.00033	5.5e-08	-	-	-	-	-	-	-	-	-	-	-	-	-
CL444.4	0.08667	0.97960	0.16649	0.00520	0.82728	2.7e-08	-	-	-	-	-	-	-	-	-	-	-	-
CL445.2	0.47284	0.01355	0.00020	0.72969	0.02587	0.00010	0.01400	-	-	-	-	-	-	-	-	-	-	-
CL449.3	0.04958	0.82728	0.25929	0.00251	0.66596	1.2e-08	0.81681	0.00729	-	-	-	-	-	-	-	-	-	-
CL467.1	6.3e-08	3.9e-10	1.5e-11	2.4e-06	6.9e-10	0.14607	3.9e-10	7.1e-07	2.3e-10	-	-	-	-	-	-	-	-	-
CL472.2	0.03056	0.68794	0.35240	0.00136	0.51736	6.8e-09	0.67259	0.00401	0.83763	1.6e-10	-	-	-	-	-	-	-	-
CRUB1935	0.00078	0.09100	0.75318	2.0e-05	0.05329	2.3e-10	0.08777	6.6e-05	0.14540	6.8e-12	0.20977	-	-	-	-	-	-	-
CRUB1940	0.63114	0.22215	0.00979	0.10741	0.33253	1.4e-06	0.22881	0.21393	0.14607	1.2e-08	0.09831	0.00394	-	-	-	-	-	-
CRUB1946	2.8e-07	1.2e-09	4.2e-11	1.1e-05	2.4e-09	0.32407	1.3e-09	3.2e-06	6.8e-10	0.67259	3.9e-10	1.8e-11	5.2e-08	-	-	-	-	-
CRUB2005	0.97960	0.08060	0.00210	0.29044	0.13103	8.7e-06	0.08280	0.48634	0.04720	6.6e-08	0.02902	0.00073	0.61605	2.9e-07	-	-	-	-
CRUB2031	0.35240	0.00772	0.00010	0.87328	0.01479	0.00020	0.00817	0.83763	0.00401	1.4e-06	0.00220	3.4e-05	0.14607	6.5e-06	0.36388	-	-	-
CRUB2104	0.17190	0.71880	0.08280	0.01400	0.88847	8.2e-08	0.72969	0.03601	0.56762	1.0e-09	0.43345	0.03881	0.40528	3.5e-09	0.16649	0.02161	-	-
CRUB2108	0.34363	0.44638	0.03218	0.03984	0.61605	3.1e-07	0.45952	0.08986	0.32407	3.1e-09	0.22881	0.01376	0.67259	1.2e-08	0.33253	0.05792	0.70334	-
QC18	1.5e-09	3.6e-07	3.9e-05	1.2e-10	1.6e-07	6.7e-15	3.4e-07	2.3e-10	7.7e-07	5.2e-16	1.5e-06	0.00011	7.3e-09	7.8e-16	1.4e-09	1.6e-10	1.0e-07	2.9e-08

## Sheet: Table_S2C
Table S2C. Residual sugar (g/L) and ethanol production (%v/v) at the end of the fermentation
	Initial concentration		CL204.3		CL211.3		CL215.1		CL218.1		CL221.1		CL444.4		CL445.2		CL449.3		CL472.1		CRUB1935		CRUB1940		CRUB1946		CRUB2005		CRUB2031		CRUB2108		CRUB2104
Metabolite	Mean	SD	Mean	SD	Mean	SD	Mean	SD	Mean	SD	Mean	SD	Mean	SD	Mean	SD	Mean	SD	Mean	SD	Mean	SD	Mean	SD	Mean	SD	Mean	SD	Mean	SD	Mean	SD	Mean	SD
Maltotriose	12.574	1167	12.917	0.168	11.967	1.240	12.163	0.595	12.487	0.731	12.577	1.513	12.393	1.103	12.440	0.854	12.047	0.555	12.433	1.444	12.313	1.346	11.407	0.242	11.913	0.501	12.700	0.690	10.767	0.247	12.210	0.730	12.,830	0.053
Maltose	23.696	1.016	4.153	0.038	4.157	0.176	2.707	1.315	4.513	0.214	0.000	0.000	4.913	0.107	0.000	0.000	0.000	0.000	0.000	0.000	0.000	0.000	0.000	0.000	0.000	0.000	0.000	0.000	4.477	0.352	4.903	0.196	0.000	0.000
Glucose	9.263	0.398	0.000	0.000	0.000	0.000	0.000	0.000	0.000	0.000	0.000	0.000	0.000	0.000	0.000	0.000	0.000	0.000	0.000	0.000	0.000	0.000	0.000	0.000	0.000	0.000	0.000	0.000	0.000	0.000	0.000	0.000	0.000	0.000
Fructose	1.244	0.022	0.000	0.000	0.000	0.000	0.000	0.000	0.000	0.000	0.000	0.000	0.000	0.000	0.000	0.000	0.000	0.000	0.000	0.000	0.000	0.000	0.000	0.000	0.000	0.000	0.000	0.000	0.000	0.000	0.000	0.000	0.000	0.000
Ethanol	--	--	1.623	0.195	1.730	0.010	2.343	0.670	1.993	0.240	2.823	0.229	1.827	0.091	2.843	0.051	3.300	0.087	3.350	0.122	3.063	0.146	3.063	0.085	2.990	0.178	3.270	0.104	1.813	0.146	1.827	0.110	3.433	0.140

## Sheet: Table_S2D
Tables S2D. Statistical analysis for residual sugar and ethanol production
Maltose	CL204.3	CL211.3	CL215.1	CL218.1	CL221.1	CL444.4	CL445.2	CL449.3	CL472.1	CRUB1935	CRUB1940	CRUB1946	CRUB2005	CRUB2031	CRUB2108	CRUB2104	QC18	CL467.1
CL211.3	>0.9999
CL215.1	0.0025	0.0024
CL218.1	0.9999	0.9999	<0.0001
CL221.1	<0.0001	<0.0001	<0.0001	<0.0001
CL444.4	0.6964	0.7036	<0.0001	0.9994	<0.0001
CL445.2	<0.0001	<0.0001	<0.0001	<0.0001	>0.9999	<0.0001
CL449.3	<0.0001	<0.0001	<0.0001	<0.0001	>0.9999	<0.0001	>0.9999
CL472.1	<0.0001	<0.0001	<0.0001	<0.0001	>0.9999	<0.0001	>0.9999	>0.9999
CRUB1935	<0.0001	<0.0001	<0.0001	<0.0001	>0.9999	<0.0001	>0.9999	>0.9999	>0.9999
CRUB1940	<0.0001	<0.0001	<0.0001	<0.0001	>0.9999	<0.0001	>0.9999	>0.9999	>0.9999	>0.9999
CRUB1946	<0.0001	<0.0001	<0.0001	<0.0001	>0.9999	<0.0001	>0.9999	>0.9999	>0.9999	>0.9999	>0.9999
CRUB2005	<0.0001	<0.0001	<0.0001	<0.0001	>0.9999	<0.0001	>0.9999	>0.9999	>0.9999	>0.9999	>0.9999	>0.9999
CRUB2031	>0.9999	>0.9999	<0.0001	>0.9999	<0.0001	0.9982	<0.0001	<0.0001	<0.0001	<0.0001	<0.0001	<0.0001	<0.0001
CRUB2108	0.7178	0.7249	<0.0001	0.9996	<0.0001	>0.9999	<0.0001	<0.0001	<0.0001	<0.0001	<0.0001	<0.0001	<0.0001	0.9986
CRUB2104	<0.0001	<0.0001	<0.0001	<0.0001	>0.9999	<0.0001	>0.9999	>0.9999	>0.9999	>0.9999	>0.9999	>0.9999	>0.9999	<0.0001	<0.0001
QC18	<0.0001	<0.0001	<0.0001	<0.0001	<0.0001	<0.0001	<0.0001	<0.0001	<0.0001	<0.0001	<0.0001	<0.0001	<0.0001	<0.0001	<0.0001	<0.0001
CL467.1	<0.0001	<0.0001	<0.0001	<0.0001	>0.9999	<0.0001	>0.9999	>0.9999	>0.9999	>0.9999	>0.9999	>0.9999	>0.9999	<0.0001	<0.0001	>0.9999	<0.0001
CBS12357	<0.0001	<0.0001	<0.0001	<0.0001	>0.9999	<0.0001	>0.9999	>0.9999	>0.9999	>0.9999	>0.9999	>0.9999	>0.9999	<0.0001	<0.0001	>0.9999	<0.0001	>0.9999
Glucose	CL204.3	CL211.3	CL215.1	CL218.1	CL221.1	CL444.4	CL445.2	CL449.3	CL472.1	CRUB1935	CRUB1940	CRUB1946	CRUB2005	CRUB2031	CRUB2108	CRUB2104	QC18	CL467.1
CL211.3	>0.9999
CL215.1	>0.9999	>0.9999
CL218.1	>0.9999	>0.9999	>0.9999
CL221.1	>0.9999	>0.9999	>0.9999	>0.9999
CL444.4	>0.9999	>0.9999	>0.9999	>0.9999	>0.9999
CL445.2	>0.9999	>0.9999	>0.9999	>0.9999	>0.9999	>0.9999
CL449.3	>0.9999	>0.9999	>0.9999	>0.9999	>0.9999	>0.9999	>0.9999
CL472.1	>0.9999	>0.9999	>0.9999	>0.9999	>0.9999	>0.9999	>0.9999	>0.9999
CRUB1935	>0.9999	>0.9999	>0.9999	>0.9999	>0.9999	>0.9999	>0.9999	>0.9999	>0.9999
CRUB1940	>0.9999	>0.9999	>0.9999	>0.9999	>0.9999	>0.9999	>0.9999	>0.9999	>0.9999	>0.9999
CRUB1946	>0.9999	>0.9999	>0.9999	>0.9999	>0.9999	>0.9999	>0.9999	>0.9999	>0.9999	>0.9999	>0.9999
CRUB2005	>0.9999	>0.9999	>0.9999	>0.9999	>0.9999	>0.9999	>0.9999	>0.9999	>0.9999	>0.9999	>0.9999	>0.9999
CRUB2031	>0.9999	0.9998	>0.9999	>0.9999	0.9999	>0.9999	>0.9999	>0.9999	>0.9999	>0.9999	>0.9999	>0.9999	>0.9999
CRUB2108	>0.9999	>0.9999	>0.9999	>0.9999	>0.9999	>0.9999	>0.9999	>0.9999	>0.9999	>0.9999	>0.9999	>0.9999	>0.9999	>0.9999
CRUB2104	>0.9999	>0.9999	>0.9999	>0.9999	>0.9999	>0.9999	>0.9999	>0.9999	>0.9999	>0.9999	>0.9999	>0.9999	>0.9999	>0.9999	>0.9999
QC18	>0.9999	>0.9999	>0.9999	>0.9999	>0.9999	>0.9999	>0.9999	>0.9999	>0.9999	>0.9999	>0.9999	>0.9999	>0.9999	>0.9999	>0.9999	>0.9999
CL467.1	>0.9999	>0.9999	>0.9999	>0.9999	>0.9999	>0.9999	>0.9999	>0.9999	>0.9999	>0.9999	>0.9999	>0.9999	>0.9999	>0.9999	>0.9999	>0.9999	>0.9999
CBS12357	>0.9999	>0.9999	>0.9999	>0.9999	>0.9999	>0.9999	>0.9999	>0.9999	>0.9999	>0.9999	>0.9999	>0.9999	>0.9999	>0.9999	>0.9999	>0.9999	>0.9999	>0.9999
Fructose	CL204.3	CL211.3	CL215.1	CL218.1	CL221.1	CL444.4	CL445.2	CL449.3	CL472.1	CRUB1935	CRUB1940	CRUB1946	CRUB2005	CRUB2031	CRUB2108	CRUB2104	QC18	CL467.1
CL211.3	>0.9999
CL215.1	>0.9999	>0.9999
CL218.1	>0.9999	>0.9999	>0.9999
CL221.1	>0.9999	>0.9999	>0.9999	>0.9999
CL444.4	>0.9999	>0.9999	>0.9999	>0.9999	>0.9999
CL445.2	>0.9999	>0.9999	>0.9999	>0.9999	>0.9999	>0.9999
CL449.3	>0.9999	>0.9999	>0.9999	>0.9999	>0.9999	>0.9999	>0.9999
CL472.1	>0.9999	>0.9999	>0.9999	>0.9999	>0.9999	>0.9999	>0.9999	>0.9999
CRUB1935	>0.9999	>0.9999	>0.9999	>0.9999	>0.9999	>0.9999	>0.9999	>0.9999	>0.9999
CRUB1940	>0.9999	>0.9999	>0.9999	>0.9999	>0.9999	>0.9999	>0.9999	>0.9999	>0.9999	>0.9999
CRUB1946	>0.9999	>0.9999	>0.9999	>0.9999	>0.9999	>0.9999	>0.9999	>0.9999	>0.9999	>0.9999	>0.9999
CRUB2005	>0.9999	>0.9999	>0.9999	>0.9999	>0.9999	>0.9999	>0.9999	>0.9999	>0.9999	>0.9999	>0.9999	>0.9999
CRUB2031	>0.9999	0.9998	>0.9999	>0.9999	0.9999	>0.9999	>0.9999	>0.9999	>0.9999	>0.9999	>0.9999	>0.9999	>0.9999
CRUB2108	>0.9999	>0.9999	>0.9999	>0.9999	>0.9999	>0.9999	>0.9999	>0.9999	>0.9999	>0.9999	>0.9999	>0.9999	>0.9999	>0.9999
CRUB2104	>0.9999	>0.9999	>0.9999	>0.9999	>0.9999	>0.9999	>0.9999	>0.9999	>0.9999	>0.9999	>0.9999	>0.9999	>0.9999	>0.9999	>0.9999
QC18	>0.9999	>0.9999	>0.9999	>0.9999	>0.9999	>0.9999	>0.9999	>0.9999	>0.9999	>0.9999	>0.9999	>0.9999	>0.9999	>0.9999	>0.9999	>0.9999
CL467.1	>0.9999	>0.9999	>0.9999	>0.9999	>0.9999	>0.9999	>0.9999	>0.9999	>0.9999	>0.9999	>0.9999	>0.9999	>0.9999	>0.9999	>0.9999	>0.9999	>0.9999
CBS12357	>0.9999	>0.9999	>0.9999	>0.9999	>0.9999	>0.9999	>0.9999	>0.9999	>0.9999	>0.9999	>0.9999	>0.9999	>0.9999	>0.9999	>0.9999	>0.9999	>0.9999	>0.9999
Ethanol	CL204.3	CL211.3	CL215.1	CL218.1	CL221.1	CL444.4	CL445.2	CL449.3	CL472.1	CRUB1935	CRUB1940	CRUB1946	CRUB2005	CRUB2031	CRUB2108	CRUB2104	QC18	CL467.1
CL211.3	>0.9999
CL215.1	0.7784	0.9322
CL218.1	0.9998	>0.9999	>0.9999
CL221.1	0.0377	0.0989	0.9943	0.5373
CL444.4	>0.9999	>0.9999	0.987	>0.9999	0.2083
CL445.2	0.031	0.0834	0.9909	0.4914	>0.9999	0.1805
CL449.3	0.0001	0.0005	0.2723	0.0126	0.9947	0.0018	0.9968
CL472.1	<0.0001	0.0003	0.194	0.0072	0.9841	0.001	0.9895	>0.9999
CRUB1935	0.0027	0.0094	0.7784	0.1198	>0.9999	0.0262	>0.9999	>0.9999	>0.9999
CRUB1940	0.0027	0.0094	0.7784	0.1198	>0.9999	0.0262	>0.9999	>0.9999	>0.9999	>0.9999
CRUB1946	0.0065	0.0206	0.8956	0.2083	>0.9999	0.0533	>0.9999	>0.9999	0.9999	>0.9999	>0.9999
CRUB2005	0.0002	0.0008	0.3276	0.0173	0.9976	0.0026	0.9986	>0.9999	>0.9999	>0.9999	>0.9999	>0.9999
CRUB2031	>0.9999	>0.9999	0.983	>0.9999	0.1894	>0.9999	0.1635	0.0015	0.0008	0.0229	0.0229	0.0471	0.0022
CRUB2108	>0.9999	>0.9999	0.987	>0.9999	0.2083	>0.9999	0.1805	0.0018	0.001	0.0262	0.0262	0.0533	0.0026	>0.9999
CRUB2104	<0.0001	<0.0001	0.1017	0.0027	0.9353	0.0003	0.9517	>0.9999	>0.9999	0.9998	0.9998	0.9978	>0.9999	0.0003	0.0003
QC18	>0.9999	>0.9999	0.9978	>0.9999	0.3341	>0.9999	0.2962	0.0044	0.0024	0.0533	0.0533	0.1017	0.0062	>0.9999	>0.9999	0.0008
CL467.1	<0.0001	0.0001	0.1367	0.0042	0.963	0.0005	0.9737	>0.9999	>0.9999	>0.9999	>0.9999	0.9993	>0.9999	0.0004	0.0005	>0.9999	0.0014
CBS12357	0.0009	0.0035	0.5913	0.0567	>0.9999	0.0105	>0.9999	>0.9999	>0.9999	>0.9999	>0.9999	>0.9999	>0.9999	0.009	0.0105	>0.9999	0.0229	>0.9999

## Sheet: Table_S2E
Table S2E. Residual sugar (g/L) and ethanol production (%v/v) for QC18, CL467.1 and CBS12357 strains at 24, 48, 168 and 336 hours.
			24 h								48 h								164 h								336 h
	Initial concentration		QC18		CL467.1			CBS12357			QC18		CL467.1			CBS12357			QC18		CL467.1			CBS12357			QC18		CL467.1			CBS12357
Metabolite	Mean	SD	Mean	SD	Mean	SD	p-value	Mean	SD	p-value	Mean	SD	Mean	SD	p-value	Mean	SD	p-value	Mean	SD	Mean	SD	p-value	Mean	SD	p-value	Mean	SD	Mean	SD	p-value	Mean	SD	p-value
Maltotriose	12.574	1167	12.567	0.354	14.113	0.348	<0.0001	12.967	0.205	0.7546	12.910	0.627	14.927	0.295	<0.0001	12.810	0.523	>0.9999	12.820	0.219	14.603	0.268	<0.0001	13.647	0.197	0.0076	13.677	0.157	14.773	0.071	<0.0001	13.230	0.392	0.6058
Maltose	23.696	1.016	23.497	0.266	23.860	0.250	0.8510	22.947	0.205	0.2827	21.873	0.824	22.467	0.722	0.1843	18.835	0.714	<0.0001	16.113	0.194	3.907	0.749	<0.0001	3.110	0.270	<0.0001	13.307	0.210	0.000	0.000	<0.0001	0.000	0.000	<0.0001
Glucose	9.263	0.398	2.200	0.096	6.060	0.101	<0.0001	3.890	0.135	<0.0001	0.000	0.000	0.000	0.000	>0.9999	0.000	0.000	>0.9999	0.000	0.000	0.000	0.000	>0.9999	0.000	0.000	>0.9999	0.000	0.000	0.000	0.000	>0.9999	0.000	0.000	>0.9999
Fructose	1.244	0.022	1.003	0.078	1.277	0.045	0.9775	1.163	0.045	0.9998	0.000	0.000	0.000	0.000	>0.9999	0.000	0.000	>0.9999	0.000	0.000	0.000	0.000	>0.9999	0.000	0.000	>0.9999	0.000	0.000	0.000	0.000	>0.9999	0.000	0.000	>0.9999
Ethanol	--	--	0.550	0.044	0.000	0.000	0.2728	0.490	0.044	>0.9999	0.733	0.040	0.813	0.060	>0.9999	1.040	0.057	0.9769	1.530	0.089	3.173	0.181	<0.0001	2.940	0.140	<0.0001	1.900	0.046	3.397	0.185	<0.0001	3.150	0.245	<0.0001

## Sheet: Table_S2F
Table S2F. Residual nitrogen (mg N/L) at the end of the fermentation
	Initial Nitrogen		CL204.3		CL211.3		CL215.1		CL218.1		CL221.1		CL444.4		CL445.2		CL449.3		CL472.1		CRUB1935		CRUB1940		CRUB1946		CRUB2005		CRUB2031		CRUB2108		CRUB2104
Nitrogen source	Mean	SD	Mean	SD	Mean	SD	Mean	SD	Mean	SD	Mean	SD	Mean	SD	Mean	SD	Mean	SD	Mean	SD	Mean	SD	Mean	SD	Mean	SD	Mean	SD	Mean	SD	Mean	SD	Mean	SD
YAN total	126.118	1177	16.54	1.094	15.444	0.692	16.632	0.695	16.760	3.655	14.784	0.381	14.236	0.815	14.492	0.452	15.439	0.809	14.689	0.578	14.668	0.311	15.021	0.843	16.312	1.404	16.101	1.496	17.364	0.619	16.360	1.790	15.172	1.519
Ammonium	33.315	0.341	5.107	0.242	5.744	0.230	5.953	0.443	6.295	0.570	5.940	0.147	5.254	0.167	5.433	0.129	5.777	0.502	5.579	0.316	5.341	0.076	5.751	0.389	5.901	0.292	5.734	0.441	5.717	0.324	5.751	0.503	5.399	0.558
Amino acids	92.803	0.843	11.438	0.857	9.700	0.670	10.679	0.253	10.464	3.098	8.844	0.253	8.982	0.659	9.059	0.495	9.663	0.352	9.110	0.262	9.328	0.293	9.270	0.480	10.412	1.182	10.367	1.104	11.646	0.900	10.608	1.290	9.772	1.244
Histidine	2.635	0.015	1.191	0.017	1.151	0.107	1.721	0.154	1.190	0.094	1.081	0.026	1.198	0.003	1.203	0.012	1.081	0.124	1.155	0.124	1.166	0.122	1.153	0.147	1.215	0.008	0.993	0.030	1.136	0.177	1.053	0.122	1.131	0.115
Arginine	5.033	0.050	1.043	0.104	1.238	0.135	0.646	0.397	0.058	0.613	0.658	0.276	0.553	0.039	-0.191	0.668	0.601	0.069	0.590	0.073	0.505	0.049	0.159	0.714	0.652	0.161	0.569	0.121	0.716	0.171	0.236	0.809	0.514	0.220
Glutamine	6.958	0.053	0.348	0.084	0.300	0.027	0.364	0.085	0.317	0.004	0.304	0.003	0.486	0.193	0.513	0.083	0.546	0.129	0.449	0.152	0.662	0.080	0.367	0.014	0.740	0.027	0.604	0.153	0.528	0.073	0.594	0.098	0.514	0.215
Serine	6.822	0.043	0.979	0.090	0.456	0.014	0.502	0.077	0.466	0.017	0.442	0.005	0.623	0.051	0.601	0.014	0.618	0.015	0.383	0.138	0.577	0.014	0.597	0.012	0.597	0.035	0.648	0.072	0.663	0.035	0.610	0.036	0.595	0.045
Aspartate	6.429	0.058	0.622	0.059	0.207	0.008	0.320	0.022	0.254	0.016	0.218	0.015	0.459	0.008	0.488	0.022	0.503	0.041	0.457	0.011	0.453	0.019	0.502	0.034	0.533	0.102	0.582	0.127	0.658	0.038	0.621	0.131	0.552	0.106
Glutamate	3.004	0.025	0.623	0.034	0.559	0.018	0.560	0.025	1.626	1.820	0.558	0.011	0.536	0.006	0.562	0.020	0.585	0.016	0.512	0.043	0.553	0.005	0.594	0.020	0.603	0.065	0.632	0.068	0.695	0.011	0.660	0.109	0.593	0.068
Threonine	5.002	0.044	0.555	0.067	1.224	0.110	1.411	0.125	1.233	0.073	1.109	0.027	0.376	0.013	0.371	0.008	0.392	0.007	0.370	0.008	0.391	0.005	0.412	0.017	0.445	0.021	0.407	0.030	0.451	0.019	0.430	0.042	0.432	0.016
Glycine	6.260	0.117	1.085	0.128	0.125	0.014	0.134	0.002	0.129	0.011	0.120	0.013	0.612	0.320	0.855	0.024	0.870	0.054	0.914	0.063	0.824	0.045	1.034	0.090	0.967	0.114	0.965	0.106	1.044	0.116	0.976	0.183	0.816	0.123
Alanine	14.556	0.096	0.971	0.247	1.027	0.096	1.458	0.068	1.203	0.174	0.964	0.031	0.625	0.005	0.942	0.537	0.643	0.017	0.625	0.009	0.631	0.003	0.640	0.010	0.633	0.014	0.624	0.004	0.609	0.010	0.626	0.007	0.581	0.017
Tyrosine	4.518	0.136	0.291	0.040	0.146	0.082	0.197	0.003	0.180	0.011	0.204	0.051	0.249	0.002	0.261	0.024	0.216	0.071	0.245	0.011	0.237	0.010	0.263	0.025	0.276	0.066	0.310	0.075	0.383	0.047	0.377	0.013	0.294	0.064
Methionine	1.990	0.014	0.467	0.029	0.242	0.040	0.276	0.006	0.272	0.014	0.269	0.006	0.366	0.003	0.382	0.009	0.387	0.003	0.372	0.004	0.388	0.010	0.393	0.026	0.409	0.048	0.435	0.047	0.498	0.051	0.478	0.009	0.414	0.055
Cysteine	2.636	0.015	0.280	0.032	0.225	0.018	0.219	0.014	0.236	0.017	0.213	0.003	0.233	0.008	0.198	0.095	0.247	0.016	0.234	0.006	0.228	0.015	0.241	0.014	0.262	0.069	0.293	0.067	0.366	0.031	0.305	0.085	0.257	0.077
Tryptophan	2.490	0.019	0.565	0.023	0.500	0.008	0.673	0.307	0.888	0.373	0.502	0.006	0.568	0.095	0.682	0.044	0.716	0.110	0.775	0.249	0.668	0.009	0.690	0.032	0.729	0.125	0.772	0.182	0.667	0.056	0.650	0.034	0.705	0.045
Phenilalanine	6.270	0.042	0.483	0.058	0.489	0.041	0.429	0.061	0.510	0.048	0.466	0.002	0.434	0.013	0.464	0.030	0.470	0.028	0.439	0.014	0.420	0.029	0.484	0.038	0.498	0.104	0.547	0.106	0.674	0.074	0.489	0.144	0.527	0.109
Isoleucine	5.336	0.033	0.575	0.057	0.549	0.036	0.533	0.031	0.573	0.046	0.526	0.010	0.507	0.016	0.539	0.024	0.551	0.030	0.488	0.020	0.513	0.021	0.536	0.035	0.572	0.126	0.633	0.129	0.773	0.073	0.753	0.012	0.562	0.154
Leucine	10.190	0.114	0.814	0.086	0.775	0.052	0.752	0.046	0.807	0.072	0.739	0.015	0.729	0.082	0.740	0.039	0.755	0.043	0.696	0.016	0.666	0.070	0.738	0.052	0.782	0.173	0.798	0.141	1.074	0.109	1.062	0.028	0.789	0.193
Lysine	2.673	0.022	0.546	0.066	0.486	0.035	0.485	0.040	0.521	0.055	0.470	0.021	0.429	0.018	0.447	0.070	0.481	0.026	0.408	0.048	0.448	0.019	0.467	0.046	0.497	0.125	0.554	0.124	0.712	0.088	0.689	0.031	0.496	0.140

## Sheet: Table_S2G
Table S2G. Statistical analysis for nitrogen consumption
YAN	CL204.3	CL211.3	CL215.1	CL218.1	CL221.1	CL444.4	CL445.2	CL449.3	CL472.1	CRUB1935	CRUB1940	CRUB1946	CRUB2005	CRUB2031	CRUB2108	CRUB2104	QC18	CL467.1
CL211.3	0.3658
CL215.1	>0.9999	0.2325
CL218.1	>0.9999	0.1018	>0.9999
CL221.1	0.0018	0.9801	0.0007	0.0002
CL444.4	<0.0001	0.206	<0.0001	<0.0001	0.9976
CL445.2	<0.0001	0.6489	<0.0001	<0.0001	>0.9999	>0.9999
CL449.3	0.3577	>0.9999	0.2263	0.0984	0.9816	0.2118	0.6577
CL472.1	0.0006	0.9288	0.0002	<0.0001	>0.9999	0.9998	>0.9999	0.9325
CRUB1935	0.0005	0.9101	0.0002	<0.0001	>0.9999	>0.9999	>0.9999	0.9144	>0.9999
CRUB1940	0.0188	>0.9999	0.0084	0.0023	>0.9999	0.9013	0.9985	>0.9999	>0.9999	>0.9999
CRUB1946	>0.9999	0.7942	>0.9999	0.9998	0.0183	<0.0001	0.0009	0.7869	0.0075	0.006	0.1206
CRUB2005	0.9999	0.981	0.9984	0.9804	0.1013	0.0006	0.0086	0.9795	0.0493	0.0415	0.403	>0.9999
CRUB2031	0.8639	0.0003	0.9456	0.9924	<0.0001	<0.0001	<0.0001	0.0003	<0.0001	<0.0001	<0.0001	0.4567	0.1465
CRUB2108	>0.9999	0.7152	>0.9999	>0.9999	0.0118	<0.0001	0.0005	0.7068	0.0046	0.0037	0.0862	>0.9999	>0.9999	0.5479
CRUB2104	0.0664	>0.9999	0.0331	0.0104	>0.9999	0.6783	0.9732	>0.9999	0.9995	0.9992	>0.9999	0.3008	0.6905	<0.0001	0.2321
QC18	>0.9999	0.7687	>0.9999	>0.9999	0.0158	<0.0001	0.0008	0.7611	0.0064	0.0051	0.1079	>0.9999	>0.9999	0.4872	>0.9999	0.2763
CL467.1	0.4255	>0.9999	0.2798	0.1282	0.9674	0.1678	0.5849	>0.9999	0.8982	0.8747	0.9998	0.8424	0.9891	0.0004	0.772	>0.9999	0.8201
CBS12357	<0.0001	<0.0001	<0.0001	<0.0001	<0.0001	<0.0001	<0.0001	<0.0001	<0.0001	<0.0001	<0.0001	<0.0001	<0.0001	<0.0001	<0.0001	<0.0001	<0.0001	<0.0001
Ammonium	CL204.3	CL211.3	CL215.1	CL218.1	CL221.1	CL444.4	CL445.2	CL449.3	CL472.1	CRUB1935	CRUB1940	CRUB1946	CRUB2005	CRUB2031	CRUB2108	CRUB2104	QC18	CL467.1
CL211.3	0.9861
CL215.1	0.8273	>0.9999
CL218.1	0.2312	0.9974	>0.9999
CL221.1	0.8446	>0.9999	>0.9999	>0.9999
CL444.4	>0.9999	0.9994	0.9649	0.4763	0.9706
CL445.2	>0.9999	>0.9999	0.9988	0.8039	0.9991	>0.9999
CL449.3	0.9767	>0.9999	>0.9999	0.9988	>0.9999	0.9987	>0.9999
CL472.1	0.9997	>0.9999	>0.9999	0.9553	>0.9999	>0.9999	>0.9999	>0.9999
CRUB1935	>0.9999	>0.9999	0.9912	0.6432	0.993	>0.9999	>0.9999	0.9999	>0.9999
CRUB1940	0.9845	>0.9999	>0.9999	0.9978	>0.9999	0.9993	>0.9999	>0.9999	>0.9999	>0.9999
CRUB1946	0.8915	>0.9999	>0.9999	>0.9999	>0.9999	0.9839	0.9997	>0.9999	>0.9999	0.9969	>0.9999
CRUB2005	0.9885	>0.9999	>0.9999	0.9968	>0.9999	0.9996	>0.9999	>0.9999	>0.9999	>0.9999	>0.9999	>0.9999
CRUB2031	0.9914	>0.9999	>0.9999	0.9954	>0.9999	0.9997	>0.9999	>0.9999	>0.9999	>0.9999	>0.9999	>0.9999	>0.9999
CRUB2108	0.9844	>0.9999	>0.9999	0.9978	>0.9999	0.9993	>0.9999	>0.9999	>0.9999	>0.9999	>0.9999	>0.9999	>0.9999	>0.9999
CRUB2104	>0.9999	>0.9999	0.9973	0.7493	0.998	>0.9999	>0.9999	>0.9999	>0.9999	>0.9999	>0.9999	0.9992	>0.9999	>0.9999	>0.9999
QC18	0.1674	0.9923	>0.9999	>0.9999	>0.9999	0.378	0.7158	0.996	0.9159	0.5401	0.9933	0.9998	0.9907	0.9875	0.9933	0.6533
CL467.1	>0.9999	>0.9999	0.9969	0.7385	0.9977	>0.9999	>0.9999	>0.9999	>0.9999	>0.9999	>0.9999	0.9991	>0.9999	>0.9999	>0.9999	>0.9999	0.6413
CBS12357	0.0165	0.7397	0.9673	>0.9999	0.961	0.0578	0.2007	0.7926	0.4274	0.1097	0.751	0.9363	0.7211	0.6917	0.7516	0.1625	>0.9999	0.1560
Amino acids	CL204.3	CL211.3	CL215.1	CL218.1	CL221.1	CL444.4	CL445.2	CL449.3	CL472.1	CRUB1935	CRUB1940	CRUB1946	CRUB2005	CRUB2031	CRUB2108	CRUB2104	QC18	CL467.1
CL211.3	0.0023
CL215.1	0.925	0.5965
CL218.1	0.6062	0.9207	>0.9999
CL221.1	<0.0001	0.8128	0.0008	0.0077
CL444.4	<0.0001	0.9542	0.0035	0.0273	>0.9999
CL445.2	<0.0001	0.9852	0.0077	0.0517	>0.9999	>0.9999
CL449.3	0.0015	>0.9999	0.5245	0.8839	0.8631	0.9724	0.9923
CL472.1	<0.0001	0.9942	0.0126	0.0771	>0.9999	>0.9999	>0.9999	0.9973
CRUB1935	<0.0001	>0.9999	0.0787	0.3071	0.9995	>0.9999	>0.9999	>0.9999	>0.9999
CRUB1940	<0.0001	>0.9999	0.0502	0.2233	>0.9999	>0.9999	>0.9999	>0.9999	>0.9999	>0.9999
CRUB1946	0.5038	0.958	>0.9999	>0.9999	0.0127	0.0425	0.0777	0.9336	0.1128	0.3964	0.2987
CRUB2005	0.42	0.9776	>0.9999	>0.9999	0.019	0.0606	0.1072	0.9619	0.152	0.4789	0.3721	>0.9999
CRUB2031	>0.9999	0.0002	0.619	0.2402	<0.0001	<0.0001	<0.0001	0.0001	<0.0001	<0.0001	<0.0001	0.1753	0.1314
CRUB2108	0.849	0.7281	>0.9999	>0.9999	0.0017	0.0072	0.015	0.6609	0.0238	0.13	0.0864	>0.9999	>0.9999	0.482
CRUB2104	0.0049	>0.9999	0.731	0.9679	0.6924	0.8954	0.9569	>0.9999	0.9794	0.9999	0.9992	0.9857	0.9936	0.0005	0.8411
QC18	0.0335	>0.9999	0.9644	0.9995	0.3087	0.5596	0.7056	>0.9999	0.7926	0.9824	0.9589	>0.9999	>0.9999	0.0048	0.9881	>0.9999
CL467.1	0.0771	>0.9999	0.9936	>0.9999	0.1692	0.3635	0.5058	>0.9999	0.6062	0.9272	0.8684	>0.9999	>0.9999	0.0134	0.9986	>0.9999	>0.9999
CBS12357	<0.0001	<0.0001	<0.0001	<0.0001	<0.0001	<0.0001	<0.0001	<0.0001	<0.0001	<0.0001	<0.0001	<0.0001	<0.0001	0.0005	<0.0001	<0.0001	<0.0001	<0.0001
Histidine	CL204.3	CL211.3	CL215.1	CL218.1	CL221.1	CL444.4	CL445.2	CL449.3	CL472.1	CRUB1935	CRUB1940	CRUB1946	CRUB2005	CRUB2031	CRUB2108	CRUB2104	QC18	CL467.1
CL211.3	>0.9999
CL215.1	0.9984	0.9961
CL218.1	>0.9999	>0.9999	0.9984
CL221.1	>0.9999	>0.9999	0.9854	>0.9999
CL444.4	>0.9999	>0.9999	0.9987	>0.9999	>0.9999
CL445.2	>0.9999	>0.9999	0.9988	>0.9999	>0.9999	>0.9999
CL449.3	>0.9999	>0.9999	0.9855	>0.9999	>0.9999	>0.9999	>0.9999
CL472.1	>0.9999	>0.9999	0.9964	>0.9999	>0.9999	>0.9999	>0.9999	>0.9999
CRUB1935	>0.9999	>0.9999	0.9972	>0.9999	>0.9999	>0.9999	>0.9999	>0.9999	>0.9999
CRUB1940	>0.9999	>0.9999	0.9963	>0.9999	>0.9999	>0.9999	>0.9999	>0.9999	>0.9999	>0.9999
CRUB1946	>0.9999	>0.9999	0.9991	>0.9999	>0.9999	>0.9999	>0.9999	>0.9999	>0.9999	>0.9999	>0.9999
CRUB2005	>0.9999	>0.9999	0.9482	>0.9999	>0.9999	>0.9999	>0.9999	>0.9999	>0.9999	>0.9999	>0.9999	>0.9999
CRUB2031	>0.9999	>0.9999	0.9947	>0.9999	>0.9999	>0.9999	>0.9999	>0.9999	>0.9999	>0.9999	>0.9999	>0.9999	>0.9999
CRUB2108	>0.9999	>0.9999	0.9772	>0.9999	>0.9999	>0.9999	>0.9999	>0.9999	>0.9999	>0.9999	>0.9999	>0.9999	>0.9999	>0.9999
CRUB2104	>0.9999	>0.9999	0.9942	>0.9999	>0.9999	>0.9999	>0.9999	>0.9999	>0.9999	>0.9999	>0.9999	>0.9999	>0.9999	>0.9999	>0.9999
QC18	>0.9999	>0.9999	0.9976	>0.9999	>0.9999	>0.9999	>0.9999	>0.9999	>0.9999	>0.9999	>0.9999	>0.9999	>0.9999	>0.9999	>0.9999	>0.9999
CL467.1	>0.9999	>0.9999	>0.9999	>0.9999	>0.9999	>0.9999	>0.9999	>0.9999	>0.9999	>0.9999	>0.9999	>0.9999	>0.9999	>0.9999	>0.9999	>0.9999	>0.9999
CBS12357	>0.9999	>0.9999	>0.9999	>0.9999	>0.9999	>0.9999	>0.9999	>0.9999	>0.9999	>0.9999	>0.9999	>0.9999	0.9998	>0.9999	>0.9999	>0.9999	>0.9999	>0.9999
Arginine	CL204.3	CL211.3	CL215.1	CL218.1	CL221.1	CL444.4	CL445.2	CL449.3	CL472.1	CRUB1935	CRUB1940	CRUB1946	CRUB2005	CRUB2031	CRUB2108	CRUB2104	QC18	CL467.1
CL211.3	>0.9999
CL215.1	>0.9999	0.994
CL218.1	0.5862	0.2434	0.9945
CL221.1	>0.9999	0.9952	>0.9999	0.993
CL444.4	0.9994	0.9711	>0.9999	0.9994	>0.9999
CL445.2	0.1768	0.043	0.8402	>0.9999	0.8239	0.9371
CL449.3	0.9999	0.9864	>0.9999	0.9979	>0.9999	>0.9999	0.894
CL472.1	0.9998	0.9836	>0.9999	0.9984	>0.9999	>0.9999	0.9052	>0.9999
CRUB1935	0.9981	0.9447	>0.9999	0.9998	>0.9999	>0.9999	0.9663	>0.9999	>0.9999
CRUB1940	0.7698	0.4054	0.9995	>0.9999	0.9993	>0.9999	>0.9999	0.9999	>0.9999	>0.9999
CRUB1946	>0.9999	0.9946	>0.9999	0.9938	>0.9999	>0.9999	0.8319	>0.9999	>0.9999	>0.9999	0.9994
CRUB2005	0.9996	0.9769	>0.9999	0.999	>0.9999	>0.9999	0.925	>0.9999	>0.9999	>0.9999	>0.9999	>0.9999
CRUB2031	>0.9999	0.9987	>0.9999	0.9809	>0.9999	>0.9999	0.7316	>0.9999	>0.9999	>0.9999	0.9971	>0.9999	>0.9999
CRUB2108	0.8774	0.5511	>0.9999	>0.9999	>0.9999	>0.9999	>0.9999	>0.9999	>0.9999	>0.9999	>0.9999	>0.9999	>0.9999	0.9996
CRUB2104	0.9985	0.9509	>0.9999	0.9998	>0.9999	>0.9999	0.9616	>0.9999	>0.9999	>0.9999	>0.9999	>0.9999	>0.9999	>0.9999	>0.9999
QC18	>0.9999	>0.9999	0.9705	0.1362	0.9751	0.9075	0.0192	0.9465	0.9388	0.8525	0.2526	0.973	0.9216	0.9904	0.3745	0.8647
CL467.1	>0.9999	>0.9999	>0.9999	0.7715	>0.9999	>0.9999	0.315	>0.9999	>0.9999	0.9999	0.9043	>0.9999	>0.9999	>0.9999	0.9614	>0.9999	>0.9999
CBS12357	<0.0001	<0.0001	<0.0001	<0.0001	<0.0001	<0.0001	<0.0001	<0.0001	<0.0001	<0.0001	<0.0001	<0.0001	<0.0001	<0.0001	<0.0001	<0.0001	0.0002	<0.0001
Glutamine	CL204.3	CL211.3	CL215.1	CL218.1	CL221.1	CL444.4	CL445.2	CL449.3	CL472.1	CRUB1935	CRUB1940	CRUB1946	CRUB2005	CRUB2031	CRUB2108	CRUB2104	QC18	CL467.1
CL211.3	>0.9999
CL215.1	>0.9999	>0.9999
CL218.1	>0.9999	>0.9999	>0.9999
CL221.1	>0.9999	>0.9999	>0.9999	>0.9999
CL444.4	>0.9999	>0.9999	>0.9999	>0.9999	>0.9999
CL445.2	>0.9999	>0.9999	>0.9999	>0.9999	>0.9999	>0.9999
CL449.3	>0.9999	>0.9999	>0.9999	>0.9999	>0.9999	>0.9999	>0.9999
CL472.1	>0.9999	>0.9999	>0.9999	>0.9999	>0.9999	>0.9999	>0.9999	>0.9999
CRUB1935	>0.9999	>0.9999	>0.9999	>0.9999	>0.9999	>0.9999	>0.9999	>0.9999	>0.9999
CRUB1940	>0.9999	>0.9999	>0.9999	>0.9999	>0.9999	>0.9999	>0.9999	>0.9999	>0.9999	>0.9999
CRUB1946	>0.9999	0.9999	>0.9999	>0.9999	0.9999	>0.9999	>0.9999	>0.9999	>0.9999	>0.9999	>0.9999
CRUB2005	>0.9999	>0.9999	>0.9999	>0.9999	>0.9999	>0.9999	>0.9999	>0.9999	>0.9999	>0.9999	>0.9999	>0.9999
CRUB2031	>0.9999	>0.9999	>0.9999	>0.9999	>0.9999	>0.9999	>0.9999	>0.9999	>0.9999	>0.9999	>0.9999	>0.9999	>0.9999
CRUB2108	>0.9999	>0.9999	>0.9999	>0.9999	>0.9999	>0.9999	>0.9999	>0.9999	>0.9999	>0.9999	>0.9999	>0.9999	>0.9999	>0.9999
CRUB2104	>0.9999	>0.9999	>0.9999	>0.9999	>0.9999	>0.9999	>0.9999	>0.9999	>0.9999	>0.9999	>0.9999	>0.9999	>0.9999	>0.9999	>0.9999
QC18	>0.9999	>0.9999	>0.9999	>0.9999	>0.9999	>0.9999	>0.9999	>0.9999	>0.9999	>0.9999	>0.9999	0.9998	>0.9999	>0.9999	>0.9999	>0.9999
CL467.1	>0.9999	>0.9999	>0.9999	>0.9999	>0.9999	>0.9999	>0.9999	>0.9999	>0.9999	>0.9999	>0.9999	0.9999	>0.9999	>0.9999	>0.9999	>0.9999	>0.9999
CBS12357	>0.9999	>0.9999	>0.9999	>0.9999	>0.9999	>0.9999	>0.9999	>0.9999	>0.9999	>0.9999	>0.9999	0.9999	>0.9999	>0.9999	>0.9999	>0.9999	>0.9999	>0.9999
Serine	CL204.3	CL211.3	CL215.1	CL218.1	CL221.1	CL444.4	CL445.2	CL449.3	CL472.1	CRUB1935	CRUB1940	CRUB1946	CRUB2005	CRUB2031	CRUB2108	CRUB2104	QC18	CL467.1
CL211.3	0.9987
CL215.1	0.9996	>0.9999
CL218.1	0.999	>0.9999	>0.9999
CL221.1	0.9981	>0.9999	>0.9999	>0.9999
CL444.4	>0.9999	>0.9999	>0.9999	>0.9999	>0.9999
CL445.2	>0.9999	>0.9999	>0.9999	>0.9999	>0.9999	>0.9999
CL449.3	>0.9999	>0.9999	>0.9999	>0.9999	>0.9999	>0.9999	>0.9999
CL472.1	0.9936	>0.9999	>0.9999	>0.9999	>0.9999	>0.9999	>0.9999	>0.9999
CRUB1935	>0.9999	>0.9999	>0.9999	>0.9999	>0.9999	>0.9999	>0.9999	>0.9999	>0.9999
CRUB1940	>0.9999	>0.9999	>0.9999	>0.9999	>0.9999	>0.9999	>0.9999	>0.9999	>0.9999	>0.9999
CRUB1946	>0.9999	>0.9999	>0.9999	>0.9999	>0.9999	>0.9999	>0.9999	>0.9999	>0.9999	>0.9999	>0.9999
CRUB2005	>0.9999	>0.9999	>0.9999	>0.9999	>0.9999	>0.9999	>0.9999	>0.9999	>0.9999	>0.9999	>0.9999	>0.9999
CRUB2031	>0.9999	>0.9999	>0.9999	>0.9999	>0.9999	>0.9999	>0.9999	>0.9999	>0.9999	>0.9999	>0.9999	>0.9999	>0.9999
CRUB2108	>0.9999	>0.9999	>0.9999	>0.9999	>0.9999	>0.9999	>0.9999	>0.9999	>0.9999	>0.9999	>0.9999	>0.9999	>0.9999	>0.9999
CRUB2104	>0.9999	>0.9999	>0.9999	>0.9999	>0.9999	>0.9999	>0.9999	>0.9999	>0.9999	>0.9999	>0.9999	>0.9999	>0.9999	>0.9999	>0.9999
QC18	>0.9999	>0.9999	>0.9999	>0.9999	>0.9999	>0.9999	>0.9999	>0.9999	>0.9999	>0.9999	>0.9999	>0.9999	>0.9999	>0.9999	>0.9999	>0.9999
CL467.1	>0.9999	>0.9999	>0.9999	>0.9999	>0.9999	>0.9999	>0.9999	>0.9999	>0.9999	>0.9999	>0.9999	>0.9999	>0.9999	>0.9999	>0.9999	>0.9999	>0.9999
CBS12357	>0.9999	>0.9999	>0.9999	>0.9999	>0.9999	>0.9999	>0.9999	>0.9999	>0.9999	>0.9999	>0.9999	>0.9999	>0.9999	>0.9999	>0.9999	>0.9999	>0.9999	>0.9999
Aspartate	CL204.3	CL211.3	CL215.1	CL218.1	CL221.1	CL444.4	CL445.2	CL449.3	CL472.1	CRUB1935	CRUB1940	CRUB1946	CRUB2005	CRUB2031	CRUB2108	CRUB2104	QC18	CL467.1
CL211.3	>0.9999
CL215.1	>0.9999	>0.9999
CL218.1	>0.9999	>0.9999	>0.9999
CL221.1	>0.9999	>0.9999	>0.9999	>0.9999
CL444.4	>0.9999	>0.9999	>0.9999	>0.9999	>0.9999
CL445.2	>0.9999	>0.9999	>0.9999	>0.9999	>0.9999	>0.9999
CL449.3	>0.9999	>0.9999	>0.9999	>0.9999	>0.9999	>0.9999	>0.9999
CL472.1	>0.9999	>0.9999	>0.9999	>0.9999	>0.9999	>0.9999	>0.9999	>0.9999
CRUB1935	>0.9999	>0.9999	>0.9999	>0.9999	>0.9999	>0.9999	>0.9999	>0.9999	>0.9999
CRUB1940	>0.9999	>0.9999	>0.9999	>0.9999	>0.9999	>0.9999	>0.9999	>0.9999	>0.9999	>0.9999
CRUB1946	>0.9999	>0.9999	>0.9999	>0.9999	>0.9999	>0.9999	>0.9999	>0.9999	>0.9999	>0.9999	>0.9999
CRUB2005	>0.9999	>0.9999	>0.9999	>0.9999	>0.9999	>0.9999	>0.9999	>0.9999	>0.9999	>0.9999	>0.9999	>0.9999
CRUB2031	>0.9999	0.9998	>0.9999	>0.9999	0.9999	>0.9999	>0.9999	>0.9999	>0.9999	>0.9999	>0.9999	>0.9999	>0.9999
CRUB2108	>0.9999	>0.9999	>0.9999	>0.9999	>0.9999	>0.9999	>0.9999	>0.9999	>0.9999	>0.9999	>0.9999	>0.9999	>0.9999	>0.9999
CRUB2104	>0.9999	>0.9999	>0.9999	>0.9999	>0.9999	>0.9999	>0.9999	>0.9999	>0.9999	>0.9999	>0.9999	>0.9999	>0.9999	>0.9999	>0.9999
QC18	>0.9999	>0.9999	>0.9999	>0.9999	>0.9999	>0.9999	>0.9999	>0.9999	>0.9999	>0.9999	>0.9999	>0.9999	>0.9999	>0.9999	>0.9999	>0.9999
CL467.1	>0.9999	>0.9999	>0.9999	>0.9999	>0.9999	>0.9999	>0.9999	>0.9999	>0.9999	>0.9999	>0.9999	>0.9999	>0.9999	>0.9999	>0.9999	>0.9999	>0.9999
CBS12357	>0.9999	>0.9999	>0.9999	>0.9999	>0.9999	>0.9999	>0.9999	>0.9999	>0.9999	>0.9999	>0.9999	>0.9999	>0.9999	>0.9999	>0.9999	>0.9999	>0.9999	>0.9999
Glutamate	CL204.3	CL211.3	CL215.1	CL218.1	CL221.1	CL444.4	CL445.2	CL449.3	CL472.1	CRUB1935	CRUB1940	CRUB1946	CRUB2005	CRUB2031	CRUB2108	CRUB2104	QC18	CL467.1
CL211.3	>0.9999
CL215.1	>0.9999	>0.9999
CL218.1	0.5492	0.4280	>0.9999
CL221.1	>0.9999	>0.9999	0.4292	0.4249
CL444.4	>0.9999	>0.9999	>0.9999	0.3857	>0.9999
CL445.2	>0.9999	>0.9999	>0.9999	0.4336	>0.9999	>0.9999
CL449.3	>0.9999	>0.9999	>0.9999	0.4763	>0.9999	>0.9999	>0.9999
CL472.1	>0.9999	>0.9999	>0.9999	0.3436	>0.9999	>0.9999	>0.9999	>0.9999
CRUB1935	>0.9999	>0.9999	>0.9999	0.4163	>0.9999	>0.9999	>0.9999	>0.9999	>0.9999
CRUB1940	>0.9999	>0.9999	>0.9999	0.4942	>0.9999	>0.9999	>0.9999	>0.9999	>0.9999	>0.9999
CRUB1946	>0.9999	>0.9999	>0.9999	0.5116	>0.9999	>0.9999	>0.9999	>0.9999	>0.9999	>0.9999	>0.9999
CRUB2005	>0.9999	>0.9999	>0.9999	0.5667	>0.9999	>0.9999	>0.9999	>0.9999	>0.9999	>0.9999	>0.9999	>0.9999
CRUB2031	>0.9999	>0.9999	>0.9999	0.6869	>0.9999	>0.9999	>0.9999	>0.9999	>0.9999	>0.9999	>0.9999	>0.9999	>0.9999
CRUB2108	>0.9999	>0.9999	>0.9999	0.6222	>0.9999	>0.9999	>0.9999	>0.9999	>0.9999	>0.9999	>0.9999	>0.9999	>0.9999	>0.9999
CRUB2104	>0.9999	>0.9999	>0.9999	0.4916	>0.9999	>0.9999	>0.9999	>0.9999	>0.9999	>0.9999	>0.9999	>0.9999	>0.9999	>0.9999	>0.9999
QC18	>0.9999	>0.9999	>0.9999	0.2598	>0.9999	>0.9999	>0.9999	>0.9999	>0.9999	>0.9999	>0.9999	>0.9999	>0.9999	>0.9999	>0.9999	>0.9999
CL467.1	>0.9999	>0.9999	>0.9999	0.2578	>0.9999	>0.9999	>0.9999	>0.9999	>0.9999	>0.9999	>0.9999	>0.9999	>0.9999	>0.9999	>0.9999	>0.9999	>0.9999
CBS12357	>0.9999	>0.9999	>0.9999	0.2768	>0.9999	>0.9999	>0.9999	>0.9999	>0.9999	>0.9999	>0.9999	>0.9999	>0.9999	>0.9999	>0.9999	>0.9999	>0.9999	>0.9999
Threonine	CL204.3	CL211.3	CL215.1	CL218.1	CL221.1	CL444.4	CL445.2	CL449.3	CL472.1	CRUB1935	CRUB1940	CRUB1946	CRUB2005	CRUB2031	CRUB2108	CRUB2104	QC18	CL467.1
CL211.3	0.9769
CL215.1	0.8128	>0.9999
CL218.1	0.9739	>0.9999	>0.9999
CL221.1	0.9972	>0.9999	>0.9999	>0.9999
CL444.4	>0.9999	0.8239	0.4878	0.8118	0.9447
CL445.2	>0.9999	0.8162	0.4776	0.8039	0.941	>0.9999
CL449.3	>0.9999	0.8455	0.518	0.8342	0.9546	>0.9999	>0.9999
CL472.1	>0.9999	0.8148	0.4757	0.8024	0.9403	>0.9999	>0.9999	>0.9999
CRUB1935	>0.9999	0.8451	0.5174	0.8338	0.9544	>0.9999	>0.9999	>0.9999	>0.9999
CRUB1940	>0.9999	0.8708	0.557	0.8606	0.9652	>0.9999	>0.9999	>0.9999	>0.9999	>0.9999
CRUB1946	>0.9999	0.9065	0.621	0.8982	0.9785	>0.9999	>0.9999	>0.9999	>0.9999	>0.9999	>0.9999
CRUB2005	>0.9999	0.8647	0.5472	0.8542	0.9628	>0.9999	>0.9999	>0.9999	>0.9999	>0.9999	>0.9999	>0.9999
CRUB2031	>0.9999	0.9126	0.6331	0.9046	0.9806	>0.9999	>0.9999	>0.9999	>0.9999	>0.9999	>0.9999	>0.9999	>0.9999
CRUB2108	>0.9999	0.8919	0.5933	0.8828	0.9734	>0.9999	>0.9999	>0.9999	>0.9999	>0.9999	>0.9999	>0.9999	>0.9999	>0.9999
CRUB2104	>0.9999	0.894	0.5971	0.885	0.9741	>0.9999	>0.9999	>0.9999	>0.9999	>0.9999	>0.9999	>0.9999	>0.9999	>0.9999	>0.9999
QC18	>0.9999	0.9252	0.6602	0.918	0.9846	>0.9999	>0.9999	>0.9999	>0.9999	>0.9999	>0.9999	>0.9999	>0.9999	>0.9999	>0.9999	>0.9999
CL467.1	>0.9999	0.9491	0.7193	0.9435	0.9912	>0.9999	>0.9999	>0.9999	>0.9999	>0.9999	>0.9999	>0.9999	>0.9999	>0.9999	>0.9999	>0.9999	>0.9999
CBS12357	>0.9999	0.9975	0.9419	0.997	0.9999	>0.9999	>0.9999	>0.9999	>0.9999	>0.9999	>0.9999	>0.9999	>0.9999	>0.9999	>0.9999	>0.9999	>0.9999	>0.9999
Glycine	CL204.3	CL211.3	CL215.1	CL218.1	CL221.1	CL444.4	CL445.2	CL449.3	CL472.1	CRUB1935	CRUB1940	CRUB1946	CRUB2005	CRUB2031	CRUB2108	CRUB2104	QC18	CL467.1
CL211.3	0.6324
CL215.1	0.6489	>0.9999
CL218.1	0.6401	>0.9999	>0.9999
CL221.1	0.6235	>0.9999	>0.9999	>0.9999
CL444.4	0.9996	0.9995	0.9996	0.9995	0.9994
CL445.2	>0.9999	0.9471	0.9526	0.9497	0.944	>0.9999
CL449.3	>0.9999	0.9361	0.9424	0.9391	0.9325	>0.9999	>0.9999
CL472.1	>0.9999	0.8968	0.9056	0.9009	0.8919	>0.9999	>0.9999	>0.9999
CRUB1935	>0.9999	0.9647	0.9688	0.9666	0.9624	>0.9999	>0.9999	>0.9999	>0.9999
CRUB1940	>0.9999	0.7264	0.7414	0.7333	0.7181	>0.9999	>0.9999	>0.9999	>0.9999	>0.9999
CRUB1946	>0.9999	0.8329	0.8446	0.8384	0.8263	>0.9999	>0.9999	>0.9999	>0.9999	>0.9999	>0.9999
CRUB2005	>0.9999	0.8352	0.8468	0.8406	0.8287	>0.9999	>0.9999	>0.9999	>0.9999	>0.9999	>0.9999	>0.9999
CRUB2031	>0.9999	0.7098	0.7252	0.717	0.7014	>0.9999	>0.9999	>0.9999	>0.9999	>0.9999	>0.9999	>0.9999	>0.9999
CRUB2108	>0.9999	0.8196	0.8319	0.8254	0.8128	>0.9999	>0.9999	>0.9999	>0.9999	>0.9999	>0.9999	>0.9999	>0.9999	>0.9999
CRUB2104	>0.9999	0.9685	0.9722	0.9702	0.9663	>0.9999	>0.9999	>0.9999	>0.9999	>0.9999	>0.9999	>0.9999	>0.9999	>0.9999	>0.9999
QC18	>0.9999	0.911	0.9189	0.9147	0.9065	>0.9999	>0.9999	>0.9999	>0.9999	>0.9999	>0.9999	>0.9999	>0.9999	>0.9999	>0.9999	>0.9999
CL467.1	>0.9999	0.8329	0.8446	0.8384	0.8263	>0.9999	>0.9999	>0.9999	>0.9999	>0.9999	>0.9999	>0.9999	>0.9999	>0.9999	>0.9999	>0.9999	>0.9999
CBS12357	>0.9999	0.5013	0.518	0.509	0.4923	0.998	>0.9999	>0.9999	>0.9999	>0.9999	>0.9999	>0.9999	>0.9999	>0.9999	>0.9999	>0.9999	>0.9999	>0.9999
Alanine	CL204.3	CL211.3	CL215.1	CL218.1	CL221.1	CL444.4	CL445.2	CL449.3	CL472.1	CRUB1935	CRUB1940	CRUB1946	CRUB2005	CRUB2031	CRUB2108	CRUB2104	QC18	CL467.1
CL211.3	>0.9999
CL215.1	0.9995	>0.9999
CL218.1	>0.9999	>0.9999	>0.9999
CL221.1	>0.9999	>0.9999	0.9994	>0.9999
CL444.4	>0.9999	>0.9999	0.8446	0.9954	>0.9999
CL445.2	>0.9999	>0.9999	0.9989	>0.9999	>0.9999	>0.9999
CL449.3	>0.9999	>0.9999	0.8675	0.9968	>0.9999	>0.9999	>0.9999
CL472.1	>0.9999	>0.9999	0.8451	0.9954	>0.9999	>0.9999	>0.9999	>0.9999
CRUB1935	>0.9999	>0.9999	0.8525	0.9959	>0.9999	>0.9999	>0.9999	>0.9999	>0.9999
CRUB1940	>0.9999	>0.9999	0.8639	0.9966	>0.9999	>0.9999	>0.9999	>0.9999	>0.9999	>0.9999
CRUB1946	>0.9999	>0.9999	0.8559	0.9961	>0.9999	>0.9999	>0.9999	>0.9999	>0.9999	>0.9999	>0.9999
CRUB2005	>0.9999	>0.9999	0.8437	0.9953	>0.9999	>0.9999	>0.9999	>0.9999	>0.9999	>0.9999	>0.9999	>0.9999
CRUB2031	>0.9999	>0.9999	0.823	0.9937	>0.9999	>0.9999	>0.9999	>0.9999	>0.9999	>0.9999	>0.9999	>0.9999	>0.9999
CRUB2108	>0.9999	>0.9999	0.846	0.9955	>0.9999	>0.9999	>0.9999	>0.9999	>0.9999	>0.9999	>0.9999	>0.9999	>0.9999	>0.9999
CRUB2104	>0.9999	0.9998	0.7811	0.9894	>0.9999	>0.9999	>0.9999	>0.9999	>0.9999	>0.9999	>0.9999	>0.9999	>0.9999	>0.9999	>0.9999
QC18	>0.9999	>0.9999	0.9985	>0.9999	>0.9999	>0.9999	>0.9999	>0.9999	>0.9999	>0.9999	>0.9999	>0.9999	>0.9999	>0.9999	>0.9999	>0.9999
CL467.1	>0.9999	>0.9999	0.9952	>0.9999	>0.9999	>0.9999	>0.9999	>0.9999	>0.9999	>0.9999	>0.9999	>0.9999	>0.9999	>0.9999	>0.9999	>0.9999	>0.9999
CBS12357	>0.9999	>0.9999	>0.9999	>0.9999	>0.9999	0.9973	>0.9999	0.9982	0.9973	0.9977	0.9981	0.9978	0.9973	0.9962	0.9974	0.9934	>0.9999	>0.9999
Tyrosine	CL204.3	CL211.3	CL215.1	CL218.1	CL221.1	CL444.4	CL445.2	CL449.3	CL472.1	CRUB1935	CRUB1940	CRUB1946	CRUB2005	CRUB2031	CRUB2108	CRUB2104	QC18	CL467.1
CL211.3	>0.9999
CL215.1	>0.9999	>0.9999
CL218.1	>0.9999	>0.9999	>0.9999
CL221.1	>0.9999	>0.9999	>0.9999	>0.9999
CL444.4	>0.9999	>0.9999	>0.9999	>0.9999	>0.9999
CL445.2	>0.9999	>0.9999	>0.9999	>0.9999	>0.9999	>0.9999
CL449.3	>0.9999	>0.9999	>0.9999	>0.9999	>0.9999	>0.9999	>0.9999
CL472.1	>0.9999	>0.9999	>0.9999	>0.9999	>0.9999	>0.9999	>0.9999	>0.9999
CRUB1935	>0.9999	>0.9999	>0.9999	>0.9999	>0.9999	>0.9999	>0.9999	>0.9999	>0.9999
CRUB1940	>0.9999	>0.9999	>0.9999	>0.9999	>0.9999	>0.9999	>0.9999	>0.9999	>0.9999	>0.9999
CRUB1946	>0.9999	>0.9999	>0.9999	>0.9999	>0.9999	>0.9999	>0.9999	>0.9999	>0.9999	>0.9999	>0.9999
CRUB2005	>0.9999	>0.9999	>0.9999	>0.9999	>0.9999	>0.9999	>0.9999	>0.9999	>0.9999	>0.9999	>0.9999	>0.9999
CRUB2031	>0.9999	>0.9999	>0.9999	>0.9999	>0.9999	>0.9999	>0.9999	>0.9999	>0.9999	>0.9999	>0.9999	>0.9999	>0.9999
CRUB2108	>0.9999	>0.9999	>0.9999	>0.9999	>0.9999	>0.9999	>0.9999	>0.9999	>0.9999	>0.9999	>0.9999	>0.9999	>0.9999	>0.9999
CRUB2104	>0.9999	>0.9999	>0.9999	>0.9999	>0.9999	>0.9999	>0.9999	>0.9999	>0.9999	>0.9999	>0.9999	>0.9999	>0.9999	>0.9999	>0.9999
QC18	>0.9999	>0.9999	>0.9999	>0.9999	>0.9999	>0.9999	>0.9999	>0.9999	>0.9999	>0.9999	>0.9999	>0.9999	>0.9999	>0.9999	>0.9999	>0.9999
CL467.1	>0.9999	>0.9999	>0.9999	>0.9999	>0.9999	>0.9999	>0.9999	>0.9999	>0.9999	>0.9999	>0.9999	>0.9999	>0.9999	>0.9999	>0.9999	>0.9999	>0.9999
CBS12357	>0.9999	>0.9999	>0.9999	>0.9999	>0.9999	>0.9999	>0.9999	>0.9999	>0.9999	>0.9999	>0.9999	>0.9999	>0.9999	>0.9999	>0.9999	>0.9999	>0.9999	>0.9999
Methionine	CL204.3	CL211.3	CL215.1	CL218.1	CL221.1	CL444.4	CL445.2	CL449.3	CL472.1	CRUB1935	CRUB1940	CRUB1946	CRUB2005	CRUB2031	CRUB2108	CRUB2104	QC18	CL467.1
CL211.3	>0.9999
CL215.1	>0.9999	>0.9999
CL218.1	>0.9999	>0.9999	>0.9999
CL221.1	>0.9999	>0.9999	>0.9999	>0.9999
CL444.4	>0.9999	>0.9999	>0.9999	>0.9999	>0.9999
CL445.2	>0.9999	>0.9999	>0.9999	>0.9999	>0.9999	>0.9999
CL449.3	>0.9999	>0.9999	>0.9999	>0.9999	>0.9999	>0.9999	>0.9999
CL472.1	>0.9999	>0.9999	>0.9999	>0.9999	>0.9999	>0.9999	>0.9999	>0.9999
CRUB1935	>0.9999	>0.9999	>0.9999	>0.9999	>0.9999	>0.9999	>0.9999	>0.9999	>0.9999
CRUB1940	>0.9999	>0.9999	>0.9999	>0.9999	>0.9999	>0.9999	>0.9999	>0.9999	>0.9999	>0.9999
CRUB1946	>0.9999	>0.9999	>0.9999	>0.9999	>0.9999	>0.9999	>0.9999	>0.9999	>0.9999	>0.9999	>0.9999
CRUB2005	>0.9999	>0.9999	>0.9999	>0.9999	>0.9999	>0.9999	>0.9999	>0.9999	>0.9999	>0.9999	>0.9999	>0.9999
CRUB2031	>0.9999	>0.9999	>0.9999	>0.9999	>0.9999	>0.9999	>0.9999	>0.9999	>0.9999	>0.9999	>0.9999	>0.9999	>0.9999
CRUB2108	>0.9999	>0.9999	>0.9999	>0.9999	>0.9999	>0.9999	>0.9999	>0.9999	>0.9999	>0.9999	>0.9999	>0.9999	>0.9999	>0.9999
CRUB2104	>0.9999	>0.9999	>0.9999	>0.9999	>0.9999	>0.9999	>0.9999	>0.9999	>0.9999	>0.9999	>0.9999	>0.9999	>0.9999	>0.9999	>0.9999
QC18	>0.9999	>0.9999	>0.9999	>0.9999	>0.9999	>0.9999	>0.9999	>0.9999	>0.9999	>0.9999	>0.9999	>0.9999	>0.9999	>0.9999	>0.9999	>0.9999
CL467.1	>0.9999	>0.9999	>0.9999	>0.9999	>0.9999	>0.9999	>0.9999	>0.9999	>0.9999	>0.9999	>0.9999	>0.9999	>0.9999	>0.9999	>0.9999	>0.9999	>0.9999
CBS12357	>0.9999	>0.9999	>0.9999	>0.9999	>0.9999	>0.9999	>0.9999	>0.9999	>0.9999	>0.9999	>0.9999	>0.9999	>0.9999	>0.9999	>0.9999	>0.9999	>0.9999	>0.9999
Cysteine	CL204.3	CL211.3	CL215.1	CL218.1	CL221.1	CL444.4	CL445.2	CL449.3	CL472.1	CRUB1935	CRUB1940	CRUB1946	CRUB2005	CRUB2031	CRUB2108	CRUB2104	QC18	CL467.1
CL211.3	>0.9999
CL215.1	>0.9999	>0.9999
CL218.1	>0.9999	>0.9999	>0.9999
CL221.1	>0.9999	>0.9999	>0.9999	>0.9999
CL444.4	>0.9999	>0.9999	>0.9999	>0.9999	>0.9999
CL445.2	>0.9999	>0.9999	>0.9999	>0.9999	>0.9999	>0.9999
CL449.3	>0.9999	>0.9999	>0.9999	>0.9999	>0.9999	>0.9999	>0.9999
CL472.1	>0.9999	>0.9999	>0.9999	>0.9999	>0.9999	>0.9999	>0.9999	>0.9999
CRUB1935	>0.9999	>0.9999	>0.9999	>0.9999	>0.9999	>0.9999	>0.9999	>0.9999	>0.9999
CRUB1940	>0.9999	>0.9999	>0.9999	>0.9999	>0.9999	>0.9999	>0.9999	>0.9999	>0.9999	>0.9999
CRUB1946	>0.9999	>0.9999	>0.9999	>0.9999	>0.9999	>0.9999	>0.9999	>0.9999	>0.9999	>0.9999	>0.9999
CRUB2005	>0.9999	>0.9999	>0.9999	>0.9999	>0.9999	>0.9999	>0.9999	>0.9999	>0.9999	>0.9999	>0.9999	>0.9999
CRUB2031	>0.9999	>0.9999	>0.9999	>0.9999	>0.9999	>0.9999	>0.9999	>0.9999	>0.9999	>0.9999	>0.9999	>0.9999	>0.9999
CRUB2108	>0.9999	>0.9999	>0.9999	>0.9999	>0.9999	>0.9999	>0.9999	>0.9999	>0.9999	>0.9999	>0.9999	>0.9999	>0.9999	>0.9999
CRUB2104	>0.9999	>0.9999	>0.9999	>0.9999	>0.9999	>0.9999	>0.9999	>0.9999	>0.9999	>0.9999	>0.9999	>0.9999	>0.9999	>0.9999	>0.9999
QC18	>0.9999	>0.9999	>0.9999	>0.9999	>0.9999	>0.9999	>0.9999	>0.9999	>0.9999	>0.9999	>0.9999	>0.9999	>0.9999	>0.9999	>0.9999	>0.9999
CL467.1	>0.9999	>0.9999	>0.9999	>0.9999	>0.9999	>0.9999	>0.9999	>0.9999	>0.9999	>0.9999	>0.9999	>0.9999	>0.9999	>0.9999	>0.9999	>0.9999	>0.9999
CBS12357	>0.9999	>0.9999	>0.9999	>0.9999	>0.9999	>0.9999	>0.9999	>0.9999	>0.9999	>0.9999	>0.9999	>0.9999	>0.9999	>0.9999	>0.9999	>0.9999	>0.9999	>0.9999
Tryptophan	CL204.3	CL211.3	CL215.1	CL218.1	CL221.1	CL444.4	CL445.2	CL449.3	CL472.1	CRUB1935	CRUB1940	CRUB1946	CRUB2005	CRUB2031	CRUB2108	CRUB2104	QC18	CL467.1
CL211.3	>0.9999
CL215.1	>0.9999	>0.9999
CL218.1	>0.9999	>0.9999	>0.9999
CL221.1	>0.9999	>0.9999	>0.9999	>0.9999
CL444.4	>0.9999	>0.9999	>0.9999	>0.9999	>0.9999
CL445.2	>0.9999	>0.9999	>0.9999	>0.9999	>0.9999	>0.9999
CL449.3	>0.9999	>0.9999	>0.9999	>0.9999	>0.9999	>0.9999	>0.9999
CL472.1	>0.9999	>0.9999	>0.9999	>0.9999	>0.9999	>0.9999	>0.9999	>0.9999
CRUB1935	>0.9999	>0.9999	>0.9999	>0.9999	>0.9999	>0.9999	>0.9999	>0.9999	>0.9999
CRUB1940	>0.9999	>0.9999	>0.9999	>0.9999	>0.9999	>0.9999	>0.9999	>0.9999	>0.9999	>0.9999
CRUB1946	>0.9999	>0.9999	>0.9999	>0.9999	>0.9999	>0.9999	>0.9999	>0.9999	>0.9999	>0.9999	>0.9999
CRUB2005	>0.9999	>0.9999	>0.9999	>0.9999	>0.9999	>0.9999	>0.9999	>0.9999	>0.9999	>0.9999	>0.9999	>0.9999
CRUB2031	>0.9999	>0.9999	>0.9999	>0.9999	>0.9999	>0.9999	>0.9999	>0.9999	>0.9999	>0.9999	>0.9999	>0.9999	>0.9999
CRUB2108	>0.9999	>0.9999	>0.9999	>0.9999	>0.9999	>0.9999	>0.9999	>0.9999	>0.9999	>0.9999	>0.9999	>0.9999	>0.9999	>0.9999
CRUB2104	>0.9999	>0.9999	>0.9999	>0.9999	>0.9999	>0.9999	>0.9999	>0.9999	>0.9999	>0.9999	>0.9999	>0.9999	>0.9999	>0.9999	>0.9999
QC18	>0.9999	>0.9999	>0.9999	>0.9999	>0.9999	>0.9999	>0.9999	>0.9999	>0.9999	>0.9999	>0.9999	>0.9999	>0.9999	>0.9999	>0.9999	>0.9999
CL467.1	>0.9999	>0.9999	>0.9999	>0.9999	>0.9999	>0.9999	>0.9999	>0.9999	>0.9999	>0.9999	>0.9999	>0.9999	>0.9999	>0.9999	>0.9999	>0.9999	>0.9999
CBS12357	>0.9999	>0.9999	>0.9999	>0.9999	>0.9999	>0.9999	>0.9999	>0.9999	>0.9999	>0.9999	>0.9999	>0.9999	>0.9999	>0.9999	>0.9999	>0.9999	>0.9999	>0.9999
Phenilalanine	CL204.3	CL211.3	CL215.1	CL218.1	CL221.1	CL444.4	CL445.2	CL449.3	CL472.1	CRUB1935	CRUB1940	CRUB1946	CRUB2005	CRUB2031	CRUB2108	CRUB2104	QC18	CL467.1
CL211.3	>0.9999
CL215.1	>0.9999	>0.9999
CL218.1	>0.9999	>0.9999	>0.9999
CL221.1	>0.9999	>0.9999	>0.9999	>0.9999
CL444.4	>0.9999	>0.9999	>0.9999	>0.9999	>0.9999
CL445.2	>0.9999	>0.9999	>0.9999	>0.9999	>0.9999	>0.9999
CL449.3	>0.9999	>0.9999	>0.9999	>0.9999	>0.9999	>0.9999	>0.9999
CL472.1	>0.9999	>0.9999	>0.9999	>0.9999	>0.9999	>0.9999	>0.9999	>0.9999
CRUB1935	>0.9999	>0.9999	>0.9999	>0.9999	>0.9999	>0.9999	>0.9999	>0.9999	>0.9999
CRUB1940	>0.9999	>0.9999	>0.9999	>0.9999	>0.9999	>0.9999	>0.9999	>0.9999	>0.9999	>0.9999
CRUB1946	>0.9999	>0.9999	>0.9999	>0.9999	>0.9999	>0.9999	>0.9999	>0.9999	>0.9999	>0.9999	>0.9999
CRUB2005	>0.9999	>0.9999	>0.9999	>0.9999	>0.9999	>0.9999	>0.9999	>0.9999	>0.9999	>0.9999	>0.9999	>0.9999
CRUB2031	>0.9999	>0.9999	>0.9999	>0.9999	>0.9999	>0.9999	>0.9999	>0.9999	>0.9999	>0.9999	>0.9999	>0.9999	>0.9999
CRUB2108	>0.9999	>0.9999	>0.9999	>0.9999	>0.9999	>0.9999	>0.9999	>0.9999	>0.9999	>0.9999	>0.9999	>0.9999	>0.9999	>0.9999
CRUB2104	>0.9999	>0.9999	>0.9999	>0.9999	>0.9999	>0.9999	>0.9999	>0.9999	>0.9999	>0.9999	>0.9999	>0.9999	>0.9999	>0.9999	>0.9999
QC18	>0.9999	>0.9999	>0.9999	>0.9999	>0.9999	>0.9999	>0.9999	>0.9999	>0.9999	>0.9999	>0.9999	>0.9999	>0.9999	>0.9999	>0.9999	>0.9999
CL467.1	>0.9999	>0.9999	>0.9999	>0.9999	>0.9999	>0.9999	>0.9999	>0.9999	>0.9999	>0.9999	>0.9999	>0.9999	>0.9999	>0.9999	>0.9999	>0.9999	>0.9999
CBS12357	>0.9999	>0.9999	>0.9999	>0.9999	>0.9999	>0.9999	>0.9999	>0.9999	>0.9999	>0.9999	>0.9999	>0.9999	>0.9999	>0.9999	>0.9999	>0.9999	>0.9999	>0.9999
Isoleucine	CL204.3	CL211.3	CL215.1	CL218.1	CL221.1	CL444.4	CL445.2	CL449.3	CL472.1	CRUB1935	CRUB1940	CRUB1946	CRUB2005	CRUB2031	CRUB2108	CRUB2104	QC18	CL467.1
CL211.3	>0.9999
CL215.1	>0.9999	>0.9999
CL218.1	>0.9999	>0.9999	>0.9999
CL221.1	>0.9999	>0.9999	>0.9999	>0.9999
CL444.4	>0.9999	>0.9999	>0.9999	>0.9999	>0.9999
CL445.2	>0.9999	>0.9999	>0.9999	>0.9999	>0.9999	>0.9999
CL449.3	>0.9999	>0.9999	>0.9999	>0.9999	>0.9999	>0.9999	>0.9999
CL472.1	>0.9999	>0.9999	>0.9999	>0.9999	>0.9999	>0.9999	>0.9999	>0.9999
CRUB1935	>0.9999	>0.9999	>0.9999	>0.9999	>0.9999	>0.9999	>0.9999	>0.9999	>0.9999
CRUB1940	>0.9999	>0.9999	>0.9999	>0.9999	>0.9999	>0.9999	>0.9999	>0.9999	>0.9999	>0.9999
CRUB1946	>0.9999	>0.9999	>0.9999	>0.9999	>0.9999	>0.9999	>0.9999	>0.9999	>0.9999	>0.9999	>0.9999
CRUB2005	>0.9999	>0.9999	>0.9999	>0.9999	>0.9999	>0.9999	>0.9999	>0.9999	>0.9999	>0.9999	>0.9999	>0.9999
CRUB2031	>0.9999	>0.9999	>0.9999	>0.9999	>0.9999	>0.9999	>0.9999	>0.9999	>0.9999	>0.9999	>0.9999	>0.9999	>0.9999
CRUB2108	>0.9999	>0.9999	>0.9999	>0.9999	>0.9999	>0.9999	>0.9999	>0.9999	>0.9999	>0.9999	>0.9999	>0.9999	>0.9999	>0.9999
CRUB2104	>0.9999	>0.9999	>0.9999	>0.9999	>0.9999	>0.9999	>0.9999	>0.9999	>0.9999	>0.9999	>0.9999	>0.9999	>0.9999	>0.9999	>0.9999
QC18	>0.9999	>0.9999	>0.9999	>0.9999	>0.9999	>0.9999	>0.9999	>0.9999	>0.9999	>0.9999	>0.9999	>0.9999	>0.9999	>0.9999	>0.9999	>0.9999
CL467.1	>0.9999	>0.9999	>0.9999	>0.9999	>0.9999	>0.9999	>0.9999	>0.9999	>0.9999	>0.9999	>0.9999	>0.9999	>0.9999	>0.9999	>0.9999	>0.9999	>0.9999
CBS12357	>0.9999	>0.9999	>0.9999	>0.9999	>0.9999	>0.9999	>0.9999	>0.9999	>0.9999	>0.9999	>0.9999	>0.9999	>0.9999	>0.9999	>0.9999	>0.9999	>0.9999	>0.9999
Leucine	CL204.3	CL211.3	CL215.1	CL218.1	CL221.1	CL444.4	CL445.2	CL449.3	CL472.1	CRUB1935	CRUB1940	CRUB1946	CRUB2005	CRUB2031	CRUB2108	CRUB2104	QC18	CL467.1
CL211.3	>0.9999
CL215.1	>0.9999	>0.9999
CL218.1	>0.9999	>0.9999	>0.9999
CL221.1	>0.9999	>0.9999	>0.9999	>0.9999
CL444.4	>0.9999	>0.9999	>0.9999	>0.9999	>0.9999
CL445.2	>0.9999	>0.9999	>0.9999	>0.9999	>0.9999	>0.9999
CL449.3	>0.9999	>0.9999	>0.9999	>0.9999	>0.9999	>0.9999	>0.9999
CL472.1	>0.9999	>0.9999	>0.9999	>0.9999	>0.9999	>0.9999	>0.9999	>0.9999
CRUB1935	>0.9999	>0.9999	>0.9999	>0.9999	>0.9999	>0.9999	>0.9999	>0.9999	>0.9999
CRUB1940	>0.9999	>0.9999	>0.9999	>0.9999	>0.9999	>0.9999	>0.9999	>0.9999	>0.9999	>0.9999
CRUB1946	>0.9999	>0.9999	>0.9999	>0.9999	>0.9999	>0.9999	>0.9999	>0.9999	>0.9999	>0.9999	>0.9999
CRUB2005	>0.9999	>0.9999	>0.9999	>0.9999	>0.9999	>0.9999	>0.9999	>0.9999	>0.9999	>0.9999	>0.9999	>0.9999
CRUB2031	>0.9999	>0.9999	>0.9999	>0.9999	>0.9999	>0.9999	>0.9999	>0.9999	>0.9999	>0.9999	>0.9999	>0.9999	>0.9999
CRUB2108	>0.9999	>0.9999	>0.9999	>0.9999	>0.9999	>0.9999	>0.9999	>0.9999	>0.9999	>0.9999	>0.9999	>0.9999	>0.9999	>0.9999
CRUB2104	>0.9999	>0.9999	>0.9999	>0.9999	>0.9999	>0.9999	>0.9999	>0.9999	>0.9999	>0.9999	>0.9999	>0.9999	>0.9999	>0.9999	>0.9999
QC18	>0.9999	>0.9999	>0.9999	>0.9999	>0.9999	>0.9999	>0.9999	>0.9999	>0.9999	>0.9999	>0.9999	>0.9999	>0.9999	>0.9999	>0.9999	>0.9999
CL467.1	>0.9999	>0.9999	>0.9999	>0.9999	>0.9999	>0.9999	>0.9999	>0.9999	>0.9999	>0.9999	>0.9999	>0.9999	>0.9999	>0.9999	>0.9999	>0.9999	>0.9999
CBS12357	>0.9999	>0.9999	>0.9999	>0.9999	>0.9999	>0.9999	>0.9999	>0.9999	>0.9999	>0.9999	>0.9999	>0.9999	>0.9999	>0.9999	>0.9999	>0.9999	>0.9999	>0.9999
Lysine	CL204.3	CL211.3	CL215.1	CL218.1	CL221.1	CL444.4	CL445.2	CL449.3	CL472.1	CRUB1935	CRUB1940	CRUB1946	CRUB2005	CRUB2031	CRUB2108	CRUB2104	QC18	CL467.1
CL211.3	>0.9999
CL215.1	>0.9999	>0.9999
CL218.1	>0.9999	>0.9999	>0.9999
CL221.1	>0.9999	>0.9999	>0.9999	>0.9999
CL444.4	>0.9999	>0.9999	>0.9999	>0.9999	>0.9999
CL445.2	>0.9999	>0.9999	>0.9999	>0.9999	>0.9999	>0.9999
CL449.3	>0.9999	>0.9999	>0.9999	>0.9999	>0.9999	>0.9999	>0.9999
CL472.1	>0.9999	>0.9999	>0.9999	>0.9999	>0.9999	>0.9999	>0.9999	>0.9999
CRUB1935	>0.9999	>0.9999	>0.9999	>0.9999	>0.9999	>0.9999	>0.9999	>0.9999	>0.9999
CRUB1940	>0.9999	>0.9999	>0.9999	>0.9999	>0.9999	>0.9999	>0.9999	>0.9999	>0.9999	>0.9999
CRUB1946	>0.9999	>0.9999	>0.9999	>0.9999	>0.9999	>0.9999	>0.9999	>0.9999	>0.9999	>0.9999	>0.9999
CRUB2005	>0.9999	>0.9999	>0.9999	>0.9999	>0.9999	>0.9999	>0.9999	>0.9999	>0.9999	>0.9999	>0.9999	>0.9999
CRUB2031	>0.9999	>0.9999	>0.9999	>0.9999	>0.9999	>0.9999	>0.9999	>0.9999	>0.9999	>0.9999	>0.9999	>0.9999	>0.9999
CRUB2108	>0.9999	>0.9999	>0.9999	>0.9999	>0.9999	>0.9999	>0.9999	>0.9999	>0.9999	>0.9999	>0.9999	>0.9999	>0.9999	>0.9999
CRUB2104	>0.9999	>0.9999	>0.9999	>0.9999	>0.9999	>0.9999	>0.9999	>0.9999	>0.9999	>0.9999	>0.9999	>0.9999	>0.9999	>0.9999	>0.9999
QC18	>0.9999	>0.9999	>0.9999	>0.9999	>0.9999	>0.9999	>0.9999	>0.9999	>0.9999	>0.9999	>0.9999	>0.9999	>0.9999	>0.9999	>0.9999	>0.9999
CL467.1	>0.9999	>0.9999	>0.9999	>0.9999	>0.9999	>0.9999	>0.9999	>0.9999	>0.9999	>0.9999	>0.9999	>0.9999	>0.9999	>0.9999	>0.9999	>0.9999	>0.9999
CBS12357	>0.9999	>0.9999	>0.9999	>0.9999	>0.9999	>0.9999	>0.9999	>0.9999	>0.9999	>0.9999	>0.9999	>0.9999	>0.9999	>0.9999	>0.9999	>0.9999	>0.9999	>0.9999

## Sheet: Table_S2H
Table S2H. Residual nitrogen (mg N/L) for QC18, CL467.1 and CBS12357 strains at 24, 48 and 336 hours.
			24 h								48 h								336 h
	Initial Nitrogen		QC18		CL467.1			CBS12357			QC18		CL467.1			CBS12357			QC18		CL467.1			CBS12357
Nitrogen source	Mean	SD	Mean	SD	Mean	SD	p-value	Mean	SD	p-value	Mean	SD	Mean	SD	p-value	Mean	SD	p-value	Mean	SD	Mean	SD	p-value	Mean	SD	p-value
YAN total	126.118	1177	36.421	3.497	38.400	3.501	0.0285	64.303	2.284	<0.0001	20.091	2.299	19.570	3.525	0.6628	18.207	0.570	0.0062	16.328	2.277	15.477	0.756	0.3516	20.170	3.607	<0.0001
Ammonium	33.315	0.341	9.817	0.737	10.845	0.986	0.3711	21.885	0.896	<0.0001	5.194	0.537	5.527	0.436	0.8448	5.161	0.141	0.9983	6.349	2.045	5.393	0.860	0.2687	6.646	2.355	0.8789
Amino acids	92.803	0.843	26.605	2.786	27.555	2.950	0.4285	42.419	1.389	<0.0001	14.897	1.764	14.042	3.091	0.3333	13.047	0.437	0.0073	9.980	0.340	10.084	0.398	0.9841	13.524	1.894	<0.0001
Histidine	2.635	0.015	1.618	0.061	1.376	0.190	0.9457	1.346	0.025	0.9323	1.360	0.229	1.523	0.218	0.9607	1.217	0.028	0.9691	1.173	0.049	1.332	0.032	0.9637	1.451	0.246	0.8933
Arginine	5.033	0.050	1.621	0.030	3.014	0.555	0.1652	2.555	0.195	0.4409	1.289	0.245	1.161	0.428	0.9754	2.248	0.352	0.2529	1.332	0.140	0.941	0.202	0.8002	3.285	0.666	0.0053
Glutamine	6.958	0.053	0.458	0.050	0.429	0.039	0.9992	0.988	0.044	0.7671	0.377	0.041	0.387	0.046	0.9998	0.318	0.008	0.9947	0.285	0.016	0.300	0.020	0.9996	0.303	0.025	0.995
Serine	6.822	0.043	0.978	0.288	0.914	0.158	0.9961	1.008	0.038	0.9991	0.862	0.124	0.872	0.218	0.9998	0.631	0.066	0.9217	0.559	0.012	0.604	0.024	0.9970	0.649	0.128	0.9882
Aspartate	6.429	0.058	0.816	0.222	0.773	0.092	0.9983	1.770	0.108	0.4254	0.615	0.134	0.560	0.128	0.9955	0.446	0.013	0.9577	0.321	0.013	0.336	0.014	0.9997	0.405	0.107	0.9897
Glutamate	3.004	0.025	0.744	0.052	0.726	0.046	0.9997	0.874	0.043	0.9841	0.652	0.056	0.685	0.089	0.9984	0.674	0.031	0.9993	0.458	0.004	0.457	0.017	0.9999	0.470	0.022	0.9998
Threonine	5.002	0.044	0.780	0.075	0.658	0.139	0.9858	0.908	0.059	0.9858	0.624	0.097	0.664	0.172	0.9976	0.488	0.024	0.9723	0.465	0.009	0.498	0.015	0.9985	0.674	0.033	0.9386
Glycine	6.260	0.117	4.720	0.274	4.360	0.239	0.8847	5.531	0.106	0.5380	2.058	0.211	1.631	0.258	0.7585	1.830	0.135	0.9243	0.900	0.027	0.967	0.098	0.9935	1.153	0.056	0.9935
Alanine	14.556	0.096	4.904	0.303	4.291	0.497	0.7008	10.429	0.321	<0.0001	1.336	0.160	1.401	0.221	0.9935	1.188	0.031	0.9671	0.929	0.198	0.878	0.075	0.9961	1.178	0.347	0.9961
Tyrosine	4.518	0.136	1.579	0.151	1.808	0.114	0.9517	2.525	0.041	0.4322	0.532	0.074	0.456	0.134	0.9913	0.401	0.047	0.9741	0.257	0.012	0.293	0.009	0.9981	0.384	0.123	0.9767
Methionine	1.990	0.014	0.598	0.068	0.553	0.068	0.9981	0.671	0.022	0.9949	0.502	0.052	0.478	0.007	0.9991	0.405	0.006	0.9857	0.426	0.017	0.435	0.012	0.9999	0.480	0.070	0.9957
Cysteine	2.636	0.015	1.019	0.122	1.087	0.134	0.9956	1.815	0.043	0.5505	0.405	0.050	0.405	0.133	0.9999	0.263	0.012	0.9697	0.250	0.013	0.278	0.008	0.9989	0.245	0.022	0.9999
Tryptophan	2.490	0.019	1.518	0.086	1.633	0.103	0.9875	1.889	0.030	0.8776	0.766	0.035	0.717	0.149	0.9964	0.710	0.064	0.9954	0.519	0.005	0.530	0.006	0.9998	0.594	0.073	0.9917
Phenilalanine	6.270	0.042	1.725	0.254	2.072	0.248	0.8926	3.545	0.102	0.0484	0.762	0.108	0.691	0.221	0.9925	0.476	0.037	0.8835	0.422	0.016	0.475	0.016	0.9958	0.414	0.012	0.9999
Isoleucine	5.336	0.033	1.251	0.216	1.260	0.233	0.9999	2.572	0.104	0.1971	0.804	0.105	0.798	0.236	0.9999	0.564	0.087	0.9167	0.510	0.022	0.533	0.046	0.9992	0.611	0.138	0.9853
Leucine	10.190	0.114	1.473	0.352	1.705	0.334	0.9506	3.751	0.217	0.0095	1.165	0.177	1.137	0.373	0.9988	0.722	0.022	0.7424	0.708	0.033	0.752	0.021	0.9972	0.757	0.122	0.9965
Lysine	2.673	0.022	0.801	0.259	0.898	0.163	0.9912	0.422	0.024	0.8727	0.788	0.139	0.475	0.077	0.8618	0.466	0.021	0.8547	0.467	0.029	0.476	0.017	0.9999	0.473	0.067	0.9999
