# Supplementary material for: Natural Variation in Diauxic Shift between Patagonian Saccharomyces eubayanus Strains
Source: mSystems. 2022 Dec 5;7(6):e00640-22. doi: 10.1128/msystems.00640-22 (PMC9765239; doi:10.1128/msystems.00640-22)
Supplement: TABLE S3 [file msystems.00640-22-s0003.xlsx]

## Sheet: Table_S3
Table S3. Growth rates and lag times after diauxic shift
			Lag (h)			μmax (1/h)
Strain	Pre-culture medium	Growth medium	Mean	SD	p-value*	Mean	SD	p-value*
QC18	Glucose	Glucose	3,096	0,058	--	0,619	0,003	--
CBS12357	Glucose	Glucose	3,566	0,050	7.9e-05	0,621	0,004	0.72
CL467.1	Glucose	Glucose	3,874	0,061	8.5e-06	0,776	0,012	3.9e-07
QC18	Glucose	Maltose	28,172	1,475	--	0,036	0,005	--
CBS12357	Glucose	Maltose	4,290	0,099	7.4-e-08	0,426	0,005	6e-09
CL467.1	Glucose	Maltose	4,984	0,068	7.4e-08	0,384	0,012	6e-09
QC18	Glucose	Galacotose	4,390	0,325	--	0,294	0,009	--
CBS12357	Glucose	Galacotose	4,476	0,283	0.689	0,265	0,004	0.00215
CL467.1	Glucose	Galacotose	3,830	0,058	0.051	0,303	0,004	0.12029
QC18	Glucose	Sucrose	2,168	0,290	--	0,550	0,023	--
CBS12357	Glucose	Sucrose	2,099	0,089	0.69	0,506	0,013	0.083
CL467.1	Glucose	Sucrose	1,888	0,174	0.37	0,520	0,020	0.140
QC18	Maltose	Maltose	5.255	0.181	--	0.425	0.025	--
CBS12357	Maltose	Maltose	6.031	0.113	0.0095	0.592	0.013	3.8e-05
CL467.1	Maltose	Maltose	5.933	0.278	0.0095	0.750	0.011	1.7e-06
*p-value between QC18 and the other strains
