# Supplementary material for: Natural Variation in Diauxic Shift between Patagonian Saccharomyces eubayanus Strains
Source: mSystems. 2022 Dec 5;7(6):e00640-22. doi: 10.1128/msystems.00640-22 (PMC9765239; doi:10.1128/msystems.00640-22)
Supplement: TABLE S4 [file msystems.00640-22-s0004.xlsx]

## Sheet: Table_S4A
Table S4A. Levels of genes expression in strains.
		CBS12357 Read counts			CL467.1 Read counts			QC18 Read counts			CBS12357 vs QC18		CL467.1 vs QC18		CL467.1 vs CBS12357
ID_S. eubayanus	ID_S. cerevisiae	Replicate 1	Replicate 2	Replicate 3	Replicate 1	Replicate 2	Replicate 3	Replicate 1	Replicate 2	Replicate 3	Log2(FC)	Pvalue_adj	Log2(FC)	Pvalue_adj	Log2(FC)	Pvalue_adj	gene_names	gene_description
augustus_masked-CBS12357_Chr11_polished-processed-gene-0.3	YKL210W	5110.931393822	5608.70956932827	5347.56553295482	5141.86968391568	5122.19599282242	4592.33445053933	5316.10005691652	5407.2214396988	5802.73666887469	-0.0402135437857018	0.636126663276029	-0.152041279321134	0.0580122487030341	-0.111827735535432	0.161852377975948	UBA1	Ubiquitin activating enzyme (E1) involved in ubiquitin-mediated protein degradation and essential for viability protein abundance increases in response to DNA replication stress
augustus_masked-CBS12357_Chr11_polished-processed-gene-0.2	YKL212W	1503.15721077931	1572.45236605771	1507.37935360866	1389.87448810376	1321.78836964169	1338.62868570592	1760.84370427143	1801.17809293751	1803.83525718884	-0.22583458958094	0.00246026985853123	-0.402068823926553	8.0876894441853e-08	-0.176234234345613	0.0226761717794509	SAC1	Phosphatidylinositol phosphate (PtdInsP) phosphatase involved in hydrolysis of PtdIns[4]P in the early and medial Golgi regulated by interaction with Vps74p
augustus_masked-CBS12357_Chr11_polished-processed-gene-0.10	YKL189W	1148.77830057594	1259.54125492131	1261.16815484062	1264.30061238186	1257.93385903098	1225.37752786278	1017.24073037055	1118.13153875804	917.045223290336	0.261397474036411	0.00546044810885709	0.291359264839375	0.00247234944383995	0.0299617908029641	0.78017358598434	HYM1	Component of the RAM signaling network is involved in regulation of Ace2p activity and cellular morphogenesis, interacts with Kic1p and Sog2p, localizes to sites of polarized growth during budding and during the mating response
augustus_masked-CBS12357_Chr11_polished-processed-gene-0.1	YKL216W	470.536441881148	412.608342129394	560.617585684068	565.082440748551	792.860173416311	773.505408068647	497.430717151201	397.291585494405	479.909900698014	0.0704069750486895	0.673395177043239	0.611978604616147	3.53779700209254e-05	0.541571629567458	0.000206438224573233	URA1	Dihydroorotate dehydrogenase catalyzes the fourth enzymatic step in the de novo biosynthesis of pyrimidines, converting dihydroorotic acid into orotic acid
augustus_masked-CBS12357_Chr11_polished-processed-gene-0.0	YKL217W	15551.3278427581	16944.58086362	15405.0273070911	19922.4856467275	16280.7717220439	17977.4887960201	20078.297536054	19156.6443845585	20991.8850259668	-0.327006540999394	6.62497938299476e-05	-0.150984511798815	0.0866645776526655	0.17602202920058	0.0389657413333835	JEN1	Monocarboxylate/proton symporter of the plasma membrane transport activity is dependent on the pH gradient across the membrane mediates high-affinity uptake of carbon sources lactate, pyuvate, and acetate, and also of the micronutrient selenite, whose structure mimics that of monocarboxylates
augustus_masked-CBS12357_Chr11_polished-processed-gene-0.12	YKL184W	965.682530304196	1094.69533832894	991.930009425206	661.16548202061	625.774203984954	663.651784960801	1304.10261633505	1188.18759559696	1179.95238628142	-0.263637361825803	0.00404596425161864	-0.900467858625659	5.29454600156526e-23	-0.636830496799856	4.57042681236839e-12	SPE1	Ornithine decarboxylase catalyzes the first step in polyamine biosynthesis degraded in a proteasome-dependent manner in the presence of excess polyamines
snap_masked-CBS12357_Chr11_polished-processed-gene-0.44	YKL195W	9962.96930602321	10344.8215921437	9456.98985771639	9024.1953416511	9568.59841501483	9780.36999133358	10566.0794663589	10169.1897243023	9603.4144259244	-0.0274533785332492	0.73088788243368	-0.0960797606989482	0.206818722019028	-0.068626382165699	0.366837555489627	MIA40	Import and assembly protein in mitochondrial intermembrane space component of MIA pathway which mediates import and oxidative folding of substrates including small proteins containing twin cysteine motifs acts in concert with Erv1p, which oxidizes the cysteine residues of Mia40p to comprise a disulfide relay system that catalyzes import
augustus_masked-CBS12357_Chr11_polished-processed-gene-0.13	YKL183W	1856.55173512101	1756.05320729232	1688.93797140524	1728.54342565676	1708.10815883648	1638.74425399024	1499.4128365662	1447.21064785665	1504.41321044899	0.24995461739211	0.00119773610783385	0.188246017924671	0.0202398098381582	-0.0617085994674387	0.466527907883085	LOT5	Protein of unknown function gene expression increases in cultures shifted to a lower temperature protein abundance increases in response to DNA replication stress
augustus_masked-CBS12357_Chr11_polished-processed-gene-0.11	YKL185W	2427.49553489312	2305.8686296992	2160.99037767634	2711.25413490466	2630.80583716124	2653.47462826477	3045.61874672944	3312.9140563037	3000.48016175541	-0.437727722089121	4.94010332436811e-09	-0.225397443518302	0.0042362598701254	0.21233027857082	0.00654557804240288	ASH1	Component of the Rpd3L histone deacetylase complex zinc-finger inhibitor of HO transcription mRNA is localized and translated in the distal tip of anaphase cells, resulting in accumulation of Ash1p in daughter cell nuclei and inhibition of HO expression
maker-CBS12357_Chr11_polished-augustus-gene-0.73	YKL207W	1688.22175277441	1743.22089043184	1565.83237202122	1931.17399784437	2043.34433954271	2106.47153588241	1780.17127814847	1762.46290363179	1596.22206101731	-0.0405613528825551	0.666159181707534	0.239686554218845	0.00512675781805554	0.2802479071014	0.000768261957434257	EMC3	Member of conserved ER transmembrane complex required for efficient folding of proteins in the ER required for respiratory growth
augustus_masked-CBS12357_Chr11_polished-processed-gene-0.8	YKL191W	97.454200305928	133.258675089637	107.163867089687	108.450165396186	122.38781200386	103.058553637258	111.896480340761	105.084085258381	92.8521329611376	0.115990313524701	0.596896659583946	0.100911014403391	0.667977173156031	-0.0150792991213107	0.947670022131426	DPH2	Protein required for synthesis of diphthamide required along with Dph1p, Kti11p, Jjj3p, and Dph5p diphthamide is a modified histidine residue of translation elongation factor 2 (Eft1p or Eft2p)
augustus_masked-CBS12357_Chr11_polished-processed-gene-0.5	YKL205W	711.710977991778	803.500455725662	743.947507068905	1113.9924884117	1090.84788959962	956.972283774534	845.327046937931	953.131089097947	896.179575433901	-0.251145659093865	0.0125464468798897	0.227793934767441	0.0274347244113204	0.478939593861306	9.53860972612391e-07	LOS1	Nuclear pore protein involved in nuclear export of pre-tRNA and in re-export of mature tRNAs after their retrograde import from the cytoplasm deletion mutation extends replicative lifespan, as does exclusion of Los1p from the nucleus in response to caloric restriction
augustus_masked-CBS12357_Chr11_polished-processed-gene-0.6	YKL204W	1414.56248322847	1357.26428332037	1388.70201319529	1751.37503942438	1731.52147939374	1565.1310013922	1710.99890848327	1989.22329813672	1940.50525064849	-0.4344382477847	3.51666094399665e-07	-0.158120906315412	0.0866645776526655	0.276317341469287	0.00166498585317532	EAP1	eIF4E-associated protein, competes with eIF4G for binding to eIF4E accelerates mRNA degradation by promoting decapping, facilitated by interaction with eIF4E essential for Puf5p mediated repression
maker-CBS12357_Chr11_polished-augustus-gene-0.74	YKL190W	3822.37030088807	4027.37329159791	4325.5233625292	2799.72663825418	3085.23710434079	3072.50391228439	2702.80862059456	2569.02934750095	2399.54950349007	0.66003544845	3.68904700639813e-17	0.220961256781985	0.00895850831893029	-0.439074191668015	3.30802786153359e-08	CNB1	Calcineurin B regulatory subunit of calcineurin, a Ca++/calmodulin-regulated type 2B protein phosphatase which regulates Crz1p (stress-response transcription factor) other calcineurin subunit encoded by CNA1 and/or CMP1
augustus_masked-CBS12357_Chr11_polished-processed-gene-0.21	YKL203C	2170.57082499567	2241.70704539678	2156.56211870569	1428.87849495677	1213.23570160348	1186.87213419611	1295.96469049209	1235.19889689676	1333.31489802622	0.756888525569766	7.73396704271147e-19	-0.0114930629896451	0.922489106555593	-0.768381588559411	3.20623886995341e-19	TOR2	PIK-related protein kinase and rapamycin target subunit of TORC1, a complex that regulates growth in response to nutrients and TORC2, a complex that regulates cell-cycle dependent polarization of the actin cytoskeleton involved in meiosis
snap_masked-CBS12357_Chr11_polished-processed-gene-0.57	YKL209C	180.142612686715	230.981703488704	180.672966002448	145.551537768566	136.222955969514	106.456088372552	95.6206286548321	63.6035252879675	91.8088505683158	1.16298696884136	2.85277952457505e-09	0.592284520905293	0.00494596930410404	-0.570702447936065	0.00385800652147075	STE6	Plasma membrane ATP-binding cassette (ABC) transporter required for the export of a-factor, catalyzes ATP hydrolysis coupled to a-factor transport contains 12 transmembrane domains and two ATP binding domains
augustus_masked-CBS12357_Chr11_polished-processed-gene-0.15	YKL215C	804.243248989325	808.435962210463	832.51268648187	660.214164780293	663.022668507868	621.748856558839	791.413288228291	820.393297192624	763.682711545536	0.0409833285224489	0.690480525022107	-0.284635960825823	0.00271350011178381	-0.325619289348272	0.000414246537765612	OXP1	5-oxoprolinase enzyme is ATP-dependent and functions as a dimer similar to mouse Oplah gene
augustus_masked-CBS12357_Chr11_polished-processed-gene-0.24	YKL197C	438.051708445838	383.982404517546	445.482852447213	411.920365057445	372.484645229139	416.764260862756	335.689441022283	321.704787326096	302.551893918314	0.392501493292131	0.0011806421794211	0.31589284219179	0.0127661677083864	-0.0766086511003414	0.568560175999296	PEX1	AAA-peroxin heterodimerizes with AAA-peroxin Pex6p and participates in the recycling of peroxisomal signal receptor Pex5p from the peroxisomal membrane to the cystosol induced by oleic acid and upregulated during anaerobiosis
snap_masked-CBS12357_Chr11_polished-processed-gene-0.70	YKL188C	3276.03614765786	3441.03512120351	3173.29037836653	2624.68426603578	2259.38543377561	2344.298967353	1163.72339554391	1079.41634945232	991.118273180682	1.59330175597106	1.73061399597024e-79	1.14640491210117	9.41016873535872e-41	-0.446896843869886	1.64099409267486e-07	PXA2	Subunit of heterodimeric peroxisomal ABC transport complex, with Pxa1p required for import of long-chain fatty acids into peroxisomes similar to human adrenoleukodystrophy transportesr ABCD1 and ABCD2, and ALD-related proteins
augustus_masked-CBS12357_Chr11_polished-processed-gene-0.23	YKL198C	1787.64472480369	1723.47886449264	1784.58836517124	1901.68316339453	1844.331114806	2005.67800540201	1402.77496718099	1263.77439376527	1435.55657252276	0.36553497375349	5.66565922735484e-06	0.48323414584457	2.45825857475745e-09	0.11769917209108	0.168324152152293	PTK1	Putative serine/threonine protein kinase regulates spermine uptake involved in polyamine transport
augustus_masked-CBS12357_Chr11_polished-processed-gene-0.18	YKL211C	1066.08988819515	1071.0049072019	1092.00866216186	1083.55033672155	981.230979717904	1167.61943736277	900.25804637794	921.790221564746	1154.9136088537	0.116027936470179	0.314722052837238	0.117096193527126	0.325519806409663	0.00106825705694719	0.992411867630134	TRP3	Indole-3-glycerol-phosphate synthase forms bifunctional hetero-oligomeric anthranilate synthase:indole-3-glycerol phosphate synthase enzyme complex with Trp2p
augustus_masked-CBS12357_Chr11_polished-processed-gene-0.20	YKL206C	1639.98684555228	1764.93711896497	1862.52572305465	2564.75127989578	3059.6953000965	2885.63950184321	2753.67065711309	2398.49815651147	2658.28353690987	-0.560621566690716	3.33703691053271e-10	0.122160231829062	0.216238267802827	0.682781798519779	1.55217215934974e-14	ADD66	Protein involved in 20S proteasome assembly forms a heterodimer with Pba1p that binds to proteasome precursors interaction with Pba1p-Add66p may affect function of the mature proteasome and its role in maintaining respiratory metabolism
augustus_masked-CBS12357_Chr11_polished-processed-gene-0.26	YKL196C	3432.55349966435	3873.38548927211	3945.57874284758	5373.99109055313	5713.914457815	5858.48239522564	4520.61780576674	4483.58763769092	4437.08001667099	-0.254226372300114	0.000716562253155166	0.331350781958023	1.14159163533968e-05	0.585577154258137	9.31339622885353e-16	YKT6	Vesicle membrane protein (v-SNARE) with acyltransferase activity involved in trafficking to and within the Golgi, endocytic trafficking to the vacuole, and vacuolar fusion membrane localization due to prenylation at the carboxy-terminus
augustus_masked-CBS12357_Chr11_polished-processed-gene-0.32	YKL186C	1852.61419167431	1815.27928510994	1898.83744661397	1610.5800878574	1651.70334113036	1648.93685819612	1461.77492954249	1410.33903899406	1243.59261224355	0.431013022506575	1.1268571564636e-07	0.251755541372383	0.00335601831513621	-0.179257481134191	0.0347185338711017	MTR2	mRNA transport regulator essential nuclear protein Mex67p and Mtr2p form a mRNA export complex which binds to RNA
augustus_masked-CBS12357_Chr11_polished-processed-gene-0.31	YKL187C	7473.4574618445	8666.74938731119	7987.6935312553	7294.70059875402	5518.09395860882	6536.85683070605	4708.8073408853	4707.58266153116	5214.32539932321	0.711373364621471	9.53971430762331e-14	0.397692365376044	6.73192335434129e-05	-0.313680999245426	0.0015280576936503	FAT3	Protein required for fatty acid uptake protein abundance increases in cortical patches in response to oleate exposure the authentic, non-tagged protein is detected in a phosphorylated state in highly purified mitochondria in high-throughput studies
augustus_masked-CBS12357_Chr11_polished-processed-gene-0.14	YOR385W	1484.45387940747	1289.15429383012	1339.10551272403	1586.79715684946	1679.37362906166	1687.44225186279	1233.91300593948	1249.9475404418	1360.44024023959	0.0964001826151158	0.299767479946383	0.36163079776352	3.71495320866363e-05	0.265230615148404	0.00235021457432329	YOR385W	Putative protein of unknown function green fluorescent protein (GFP)-fusion protein localizes to the cytoplasm YOR385W is not an essential gene
augustus_masked-CBS12357_Chr11_polished-processed-gene-0.22	YKL201C	13065.7535420261	14628.8412209512	12947.3435783813	10311.3275678006	9193.98528609867	10438.3592184022	9097.18385170387	10974.8343779499	10834.4876494541	0.39033252768454	9.45290502837412e-06	-0.0451536493384956	0.670225422588069	-0.435486177023036	7.60271880376033e-07	MNN4	Putative positive regulator of mannosylphosphate transferase Mnn6p involved in mannosylphosphorylation of N-linked oligosaccharides expression increases in late-logarithmic and stationary growth phases
augustus_masked-CBS12357_Chr11_polished-processed-gene-0.17	YKL213C	1704.9563124229	1844.89232401875	1778.38880261233	1713.32234981168	1588.91307236316	1577.58862875494	1836.11951831885	1979.08360569951	1889.38441340023	-0.0978337949049465	0.237219410887794	-0.222903361180628	0.00613445079838044	-0.125069566275682	0.130704628278366	DOA1	WD repeat protein required for ubiquitin-mediated protein degradation ubiquitin binding cofactor that complexes with Cdc48p required for ribophagy
augustus_masked-CBS12357_Chr11_polished-processed-gene-0.27	YKL194C	662.491684907975	628.783526163693	689.922747626996	578.400882112995	476.780345893298	450.739608215698	627.637530638632	613.912287562121	598.844093479696	0.10479615817711	0.382415931123427	-0.281197938172836	0.0169514003971745	-0.385994096349946	0.000627346345596371	MST1	Mitochondrial threonyl-tRNA synthetase aminoacylates both the canonical threonine tRNA tT(UGU)Q1 and the unusual threonine tRNA tT(UAG)Q2 in vitro lacks a typical editing domain, but has pre-transfer editing activity stimulated by the unusual tRNA-Thr
augustus_masked-CBS12357_Chr11_polished-processed-gene-0.28	YKL193C	2545.62183829424	2328.57195952928	2576.36106912315	4911.65091175887	5271.18985091408	5173.31289027464	3805.49757231624	3717.57996357062	3610.80036155615	-0.574816379221388	2.0146374659804e-16	0.460236151473754	6.60266459743947e-11	1.03505253069514	3.45004964839337e-51	SDS22	Regulatory subunit of the type 1 protein phosphatase (PP1) Glc7p whether it functions as a positive or negative regulator of Glc7p is controversial involved in the regulation of Glc7p nuclear localization and function
augustus_masked-CBS12357_Chr11_polished-processed-gene-0.16	YKL214C	1085.77760542867	1075.9404136867	1033.5556437493	1338.50335712662	1284.53990511877	1246.89524785297	1337.67156043728	1220.45025335172	1240.46276506509	-0.24698814069649	0.00315401743198763	0.0273609099993063	0.78664761026583	0.274349050695796	0.00107936318224388	YRA2	Member of the REF (RNA and export factor binding proteins) family when overexpressed, can substitute for the function of Yra1p in export of poly(A)+ mRNA from the nucleus
augustus_masked-CBS12357_Chr11_polished-processed-gene-0.29	YKL192C	1837.84840374917	1656.35597629934	1990.94523320345	2137.60983899325	1937.98439703504	2160.83209164711	1968.36081326702	1815.00494626098	1777.7531973683	-0.0191164203147735	0.855282302381917	0.163422269242845	0.0892293481401072	0.182538689557619	0.0500739365216259	ACP1	Mitochondrial matrix acyl carrier protein involved in biosynthesis of octanoate, which is a precursor to lipoic acid activated by phosphopantetheinylation catalyzed by Ppt2p
augustus_masked-CBS12357_Chr11_polished-processed-gene-1.0	YKL182W	6381.77354124577	5772.56838462367	5916.15398478605	7896.88441187495	8400.06087083885	6901.52555896096	7237.66779658649	6500.46464247459	7334.27522153705	-0.219164544689403	0.0123530578630068	0.137379696948052	0.139850046609519	0.356544241637455	3.42733712588979e-05	FAS1	Beta subunit of fatty acid synthetase complex catalyzes the synthesis of long-chain saturated fatty acids contains acetyltransacylase, dehydratase, enoyl reductase, malonyl transacylase, and palmitoyl transacylase activities
augustus_masked-CBS12357_Chr11_polished-processed-gene-1.4	YKL175W	1777.80086618693	1783.69204360721	1695.13753396415	1967.32405297644	1837.94566374492	1947.91991490201	1583.84381718695	1798.41272227282	1702.63686508513	0.0468580610318814	0.599537113694668	0.176185040369977	0.0364263662255781	0.129326979338096	0.12284409540255	ZRT3	Vacuolar membrane zinc transporter transports zinc from storage in the vacuole to the cytoplasm when needed transcription is induced under conditions of zinc deficiency
augustus_masked-CBS12357_Chr11_polished-processed-gene-1.1	YKL181W	1126.13742575739	1109.50185778335	1228.39903845782	1539.23129483359	1686.82332196625	1688.57476344122	1169.82683992614	1107.07005609926	1183.08223345989	0.00259765689589042	0.979613132924609	0.500728220617105	3.37267496123079e-09	0.498130563721215	2.38228538033764e-09	PRS1	5-phospho-ribosyl-1(alpha)-pyrophosphate synthetase synthesizes PRPP, which is required for nucleotide, histidine, and tryptophan biosynthesis plays a key role in cell wall integrity (CWI) pathway
augustus_masked-CBS12357_Chr11_polished-processed-gene-1.8	YJL159W	361.269611235107	342.524150045214	322.377253063192	537.494240779345	561.919693374245	661.386761803938	1227.80956155726	1393.7468150059	1515.88931677003	-1.97238855337276	9.26174786017912e-72	-1.21201692262329	7.58048606012268e-29	0.760371630749468	5.50845748974897e-11	HSP150	O-mannosylated heat shock protein secreted and covalently attached to the cell wall via beta-1,3-glucan and disulfide bridges required for cell wall stability
augustus_masked-CBS12357_Chr11_polished-processed-gene-1.13	YKL150W	18572.4080522419	19842.7102714954	18944.0918764332	22568.0988920503	23683.6379855122	23136.0790357751	23070.0025240738	22189.3342135066	20806.1807600446	-0.202606245880885	0.00204083480758633	0.0702993498606855	0.331318562272649	0.27290559574157	2.79679376696642e-05	MCR1	Mitochondrial NADH-cytochrome b5 reductase involved in ergosterol biosynthesis
maker-CBS12357_Chr11_polished-augustus-gene-1.94	YJL177W	4002.51291357478	3332.45397853788	3662.1701687261	7699.01042588892	9473.88089094228	9380.5934041473	6593.75441426193	6751.1915827402	7479.29147413927	-0.908211558188058	1.76269030738722e-22	0.345753152772654	0.000414929830782345	1.25396471096071	7.09145580022379e-42	RPL17B	Ribosomal 60S subunit protein L17B required for processing of 27SB pre-rRNA and formation of stable 66S assembly intermediates homologous to mammalian ribosomal protein L17 and bacterial L22
augustus_masked-CBS12357_Chr11_polished-processed-gene-1.18	YKL141W	6252.81899336621	6753.74707380218	6908.08399421126	5990.44466227883	5456.36793168514	6373.77516341193	5408.66896338024	4836.63329255022	4766.75725280267	0.403697526755994	6.65475329267913e-07	0.244879483983798	0.00408473417128522	-0.158818042772195	0.0633906017383562	SDH3	Subunit of succinate dehydrogenase and of TIM22 translocase functions as cytochrome b subunit of succinate dehydrogenase, which couples oxidation of succinate to transfer of electrons to ubiquinone as part of the TCA cycle and the mitochondrial respiratory chain also required for mitochondrial inner membrane protein import as part of the TIM22 complex
snap_masked-CBS12357_Chr11_polished-processed-gene-1.66	YKL140W	2792.70268957493	3265.33109034458	2811.94444636163	3202.13383090845	3072.46620221864	3194.81516275498	3462.68744618137	3347.94208472316	3212.26648749823	-0.174854543255213	0.0330431273338466	-0.0811852784165722	0.362537744358749	0.0936692648386413	0.277448144558663	TGL1	Steryl ester hydrolase one of three gene products (Yeh1p, Yeh2p, Tgl1p) responsible for steryl ester hydrolase activity and involved in sterol homeostasis localized to lipid particle membranes
augustus_masked-CBS12357_Chr11_polished-processed-gene-1.12	YKL154W	749.117640735467	673.203084526906	761.660542951498	1139.67805390028	1386.70712209591	1241.23268996082	1024.36141548315	1026.87430682313	1109.00918356954	-0.524229390861725	9.72003405526058e-08	0.249694991806087	0.0148899382949327	0.773924382667812	1.41526748248057e-15	SRP102	Signal recognition particle (SRP) receptor beta subunit involved in SRP-dependent protein targeting anchors the alpha subunit, Srp101p to the ER membrane
augustus_masked-CBS12357_Chr11_polished-processed-gene-1.9	YKL160W	2066.22592365801	2084.7579391801	2363.80463853203	1725.68947393581	1797.50447369148	1949.05242648044	1655.05066831289	1451.81959896447	1434.51329012993	0.514587955333659	9.94697463554897e-09	0.265208303386041	0.00539265350492911	-0.249379651947618	0.00727423215006344	ELF1	Transcription elongation factor with a conserved zinc finger domain implicated in the maintenance of proper chromatin structure in actively transcribed regions deletion inhibits Brome mosaic virus (BMV) gene expression
augustus_masked-CBS12357_Chr11_polished-processed-gene-1.10	YKL157W	3960.18432152271	4030.33459548879	3691.39667793238	3621.66473388844	3520.51201833712	3396.40222371577	4428.04889930302	4348.08447512091	4651.99618959228	-0.19959993455542	0.00469291053664508	-0.346647988928232	9.13496184244234e-07	-0.147048054372812	0.0436346003531225	APE2	Aminopeptidase yscII may have a role in obtaining leucine from dipeptide substrates APE2 has a paralog, AAP1, that arose from the whole genome duplication
augustus_masked-CBS12357_Chr11_polished-processed-gene-1.7	YKL171W	2814.3591785318	3012.63315832275	2961.61959956954	3524.63037537606	3133.12798729882	2980.77047443145	2852.34300795903	3013.33223429515	3363.54243445739	-0.0695955646007414	0.471141917457685	0.0624878597694779	0.536368117908389	0.132083424370219	0.154688953927718	NNK1	Protein kinase implicated in proteasome function interacts with TORC1, Ure2 and Gdh2
augustus_masked-CBS12357_Chr11_polished-processed-gene-1.11	YHR021C	2194.1960856759	2132.13880143419	2388.60288876766	2652.27246600498	2962.84929233693	3227.65799852949	1847.30916635293	2021.48595589149	2107.43043349998	0.166264489669747	0.080445996240037	0.557695031441072	8.66652323731897e-10	0.391430541771324	1.61467453978132e-05	RPS27B	Protein component of the small (40S) ribosomal subunit homologous to mammalian ribosomal protein S27, no bacterial homolog RPS27B has a paralog, RPS27A, that arose from the whole genome duplication
augustus_masked-CBS12357_Chr11_polished-processed-gene-1.5	YKL173W	864.290786551564	912.081598391292	890.965704894426	905.654012782189	840.751056374343	903.744239588258	791.413288228291	883.075032259027	861.751256470783	0.07143830057031	0.473558757550241	0.0623397696529944	0.553411956490796	-0.00909853091731556	0.932412511110546	SNU114	GTPase component of U5 snRNP involved in mRNA splicing via spliceosome binds directly to U5 snRNA proposed to be involved in conformational changes of the spliceosome
augustus_masked-CBS12357_Chr11_polished-processed-gene-1.16	YKL143W	264.799796790855	278.362565742797	348.061155092952	173.139737737771	197.9489828932	154.021574666671	125.120609835578	144.721064785665	139.799840638117	1.07634827602114	1.96607383231616e-11	0.341511082408396	0.0575172758544083	-0.73483719361274	4.86587027487177e-06	LTV1	Component of the GSE complex GSE is required for proper sorting of amino acid permease Gap1p required for ribosomal small subunit export from nucleus
augustus_masked-CBS12357_Chr11_polished-processed-gene-1.14	YKL146W	5224.13576791475	5549.48349151065	5057.95739627442	5009.63658751156	4391.0618463298	4918.49778512758	3794.30792428217	3805.15003461927	4162.69674735886	0.424759283760673	3.61207217077985e-08	0.281399436838559	0.000469414552046473	-0.143359846922114	0.0797444639943575	AVT3	Vacuolar transporter exports large neutral amino acids from the vacuole member of a family of seven S. cerevisiae genes (AVT1-7) related to vesicular GABA-glycine transporters
snap_masked-CBS12357_Chr11_polished-processed-gene-1.68	YKL137W	1448.03160252546	1320.74153533284	1611.00061352183	1829.38305313041	1758.12752548154	2007.94302855887	1564.51624330991	1555.98189400129	1587.87580187473	-0.10238128417207	0.295588196659264	0.245676246129239	0.00943990369842463	0.348057530301309	0.000134968269910098	CMC1	Copper-binding protein of the mitochondrial intermembrane space evolutionarily conserved may be involved in delivering copper from the matrix to the cytochrome c oxidase complex
augustus_masked-CBS12357_Chr11_polished-processed-gene-1.15	YKL145W	5213.30752343631	5481.37350202039	5243.05862124752	5298.83702856806	5729.87808546768	5519.86143327465	6148.20297435963	6214.70967378952	6046.86474879498	-0.206843474188675	0.00134163906256956	-0.153015433692847	0.0235586737564933	0.0538280404958281	0.448817235601714	RPT1	ATPase of the 19S regulatory particle of the 26S proteasome one of six ATPases of the regulatory particle involved in the degradation of ubiquitinated substrates
augustus_masked-CBS12357_Chr11_polished-processed-gene-1.17	YKL142W	22503.0607979143	22952.0793569203	23842.6319497643	29428.0475119792	29037.8387002202	31454.3765793537	28112.4648245206	24591.5195309043	25300.6413083208	-0.169410389294714	0.0199858589639136	0.203533547626881	0.00595365033746179	0.372943936921595	1.23549662358591e-07	MRP8	Protein of unknown function undergoes sumoylation transcription induced under cell wall stress
augustus_masked-CBS12357_Chr11_polished-processed-gene-1.6	YKL172W	149.626650974758	153.987802325802	192.186439326134	226.413503195547	334.171938862714	278.597848294125	168.861961241512	224.916814061798	200.31021942178	-0.247267416085019	0.185240089967828	0.472608422119216	0.00875169397585522	0.719875838204235	3.58035113989078e-05	EBP2	Required for 25S rRNA maturation and 60S ribosomal subunit assembly localizes to the nucleolus and in foci along nuclear periphery constituent of 66S pre-ribosomal particles
augustus_masked-CBS12357_Chr11_polished-processed-gene-1.20	YKL139W	155.532966144814	77.9810024598615	147.903849619651	138.892317086344	121.323570160348	129.10631994118	173.948164893365	167.765820324784	141.886405423761	-0.317279849559348	0.152841329814166	-0.290657998103183	0.208313641780476	0.0266218514561647	0.915809047886673	CTK1	Catalytic (alpha) subunit of C-terminal domain kinase I (CTDK-I) phosphorylates both RNA pol II subunit Rpo21p to affect transcription and pre-mRNA 3' end processing, and ribosomal protein Rps2p to increase translational fidelity required for H3K36 trimethylation but not dimethylation by Set2p
snap_masked-CBS12357_Chr11_polished-processed-gene-1.55	YKL170W	461.676969126063	400.763126565871	544.675853389734	927.534309309489	872.678311679698	992.080142705908	836.171880364596	758.633352347786	762.639429152714	-0.727120012833369	1.40095349930565e-10	0.239519606683648	0.0456785600913063	0.966639619517017	7.1176863355369e-18	MRPL38	Mitochondrial ribosomal protein of the large subunit appears as two protein spots (YmL34 and YmL38) on two-dimensional SDS gels protein abundance increases in response to DNA replication stress
maker-CBS12357_Chr11_polished-snap-gene-1.97	YKL157W	278.58119885432	294.156186494161	238.240332620875	240.683261800309	184.113838927546	202.719572539221	197.344701691888	268.240954475341	256.647468634156	0.158633489385956	0.355770916568834	-0.193177873521152	0.277825119638071	-0.351811362907108	0.0341246972330705	APE2	Aminopeptidase yscII may have a role in obtaining leucine from dipeptide substrates APE2 has a paralog, AAP1, that arose from the whole genome duplication
augustus_masked-CBS12357_Chr11_polished-processed-gene-1.27	YKL165C	160.454895453195	199.394461985975	173.587751649411	225.46218595523	244.77562400772	220.839757794123	256.34466405338	192.654156307032	221.175867278215	-0.315347600138668	0.0515703596385182	0.0443107453137965	0.818955049668476	0.359658345452464	0.0267591810666403	MCD4	Protein involved in GPI anchor synthesis multimembrane-spanning protein that localizes to the endoplasmic reticulum highly conserved among eukaryotes
augustus_masked-CBS12357_Chr11_polished-processed-gene-1.41	YKL135C	1265.92021811539	1412.54195595015	1425.0137367546	1328.03886748313	1339.88048098139	1139.30664790199	1358.01637504469	1373.46743013147	1258.19856574306	0.0400177933847927	0.70581298109348	-0.0661432872109975	0.539364993890714	-0.10616108059579	0.290631181545025	APL2	Beta-adaptin subunit of the clathrin-associated protein (AP-1) complex binds clathrin involved in clathrin-dependent Golgi protein sorting
augustus_masked-CBS12357_Chr11_polished-processed-gene-1.3	YKL179C	1540.563873523	1828.11160197042	1655.28320322831	1260.49534342059	1314.33867673711	1219.71496997062	1091.4993036876	1025.03072638	935.824306361128	0.709195616675303	7.18652859024189e-15	0.309639543279855	0.00148331066202388	-0.399556073395448	1.65765852445668e-05	COY1	Golgi membrane protein with similarity to mammalian CASP genetic interactions with GOS1 (encoding a Golgi snare protein) suggest a role in Golgi function
augustus_masked-CBS12357_Chr11_polished-processed-gene-1.24	YKL174C	665.444842493004	757.106694768529	735.090989127608	663.068116501245	692.821440126199	639.869041813742	840.240843286078	708.85668038329	698.999203190586	-0.0577804076760172	0.625339914166745	-0.168359559649063	0.141572387539276	-0.110579151973046	0.337311665983427	TPO5	Protein involved in excretion of putrescine and spermidine putative polyamine transporter in the Golgi or post-Golgi vesicles
augustus_masked-CBS12357_Chr11_polished-processed-gene-1.23	YKL176C	811.133950021058	869.636242622	907.79308898289	856.185516285683	735.391113866672	759.91526912747	1075.22345200168	1010.28208283496	1055.80178153563	-0.27476308553107	0.00392343801271552	-0.410608329774568	2.13426048187993e-05	-0.135845244243499	0.182690495601737	LST4	Subunit of the Lst4p-Lst7p GTPase activating protein complex for Gtr2p stimulates the GTPase activity of Rag family GTPase Gtr2p, within the context of the Gtr1p-Gtr2p heterodimer, after amino acid stimulation required for activation of TORC1 in response to amino acid stimulation
augustus_masked-CBS12357_Chr11_polished-processed-gene-1.34	YKL152C	10715.0401043437	7743.80967465334	8881.31619153211	25179.4647167216	31051.3842681446	31282.2348194322	30665.7390577507	29465.0244323171	31503.998416039	-1.71429417102393	4.38653018922592e-62	-0.0652897356965573	0.602316429957204	1.64900443532737	2.84237375034704e-57	GPM1	Tetrameric phosphoglycerate mutase mediates the conversion of 3-phosphoglycerate to 2-phosphoglycerate during glycolysis and the reverse reaction during gluconeogenesis
snap_masked-CBS12357_Chr11_polished-processed-gene-1.91	YKL132C	425.25469224405	338.575744857373	420.684602211583	329.155765149829	360.777984950509	389.583982980402	558.465160973434	631.426301771851	676.046990548507	-0.639418846497547	2.5438555867768e-07	-0.772120675889322	1.08892652367291e-09	-0.132701829391775	0.345133344065267	RMA1	Putative dihydrofolate synthetase similar to E. coli folylpolyglutamate synthetase/dihydrofolate synthetase the authentic, non-tagged protein is detected in highly purified mitochondria in high-throughput studies
augustus_masked-CBS12357_Chr11_polished-processed-gene-1.38	YKL144C	166.361210623251	166.820119186286	197.500350090912	144.600220528249	178.792629709987	151.756551509808	141.396461521507	109.693036366205	116.847627996038	0.505925712790586	0.00424725927307327	0.350932248042914	0.0631346964251464	-0.154993464747672	0.414389021838295	RPC25	RNA polymerase III subunit C25 required for transcription initiation forms a heterodimer with Rpc17p
augustus_masked-CBS12357_Chr11_polished-processed-gene-1.35	YKL151C	4833.33458082936	5048.03603265483	4553.13587362052	3810.9768647116	3673.76284380283	4070.24661288246	4555.20399059934	4089.06142286121	3688.00325862496	0.224375667130392	0.0109134288480333	-0.0930260978152634	0.335705591654161	-0.317401764945655	0.00027941574254914	NNR2	Widely-conserved NADHX dehydratase converts (S)-NADHX to NADH in ATP-dependent manner YKL151C promoter contains STREs (stress response elements) and expression is induced by heat shock or methyl methanesulfonate
augustus_masked-CBS12357_Chr11_polished-processed-gene-1.32	YKL159C	972.573231335928	969.333473614987	937.019598189168	852.380247324413	888.641939332375	937.7195869412	746.654696091987	628.660931107157	592.584399122766	0.540188715588769	7.83777923328375e-08	0.437241344361992	2.7277720344367e-05	-0.102947371226777	0.349714654078841	RCN1	Protein involved in calcineurin regulation during calcium signaling has similarity to H. sapiens DSCR1 which is found in the Down Syndrome candidate region
augustus_masked-CBS12357_Chr11_polished-processed-gene-1.33	YKL155C	650.679054567863	851.868419276715	733.319685539349	573.644295911407	613.003301862812	645.531599705899	664.258196931972	653.549267089405	574.848598444796	0.235007098862713	0.0483633945073869	-0.0472341831776138	0.739494863864648	-0.282241282040327	0.0178550671021326	RSM22	Mitochondrial ribosomal protein of the small subunit also predicted to be an S-adenosylmethionine-dependent RNA methyltransferase
augustus_masked-CBS12357_Chr11_polished-processed-gene-1.22	YKL178C	20.6721030951969	36.5227479875301	46.9395450888714	29.4908344498402	29.7987716183311	22.650231568628	25.4310182592639	30.4190773116366	59.4670963908409	-0.111472140259627	0.76922629650801	-0.384439550866164	0.295274059797432	-0.272967410606537	0.456620077814763	STE3	Receptor for a factor pheromone couples to MAP kinase cascade to mediate pheromone response transcribed in alpha cells and required for mating by alpha cells, ligand bound receptors endocytosed and recycled to the plasma membrane
augustus_masked-CBS12357_Chr11_polished-processed-gene-1.46	YKL129C	1792.56665411207	1938.66694722997	2022.82869779212	1323.28228128154	1175.98723708057	1098.53623107846	1754.74025988921	1902.57501730964	2115.77669264255	-0.00432359407952496	0.969665728136995	-0.671076525438977	4.96379326052978e-12	-0.666752931359452	3.83914681289057e-12	MYO3	One of two type I myosins localizes to actin cortical patches deletion of MYO3 has little effect on growth, but myo3 myo5 double deletion causes severe defects in growth and actin cytoskeleton organization
augustus_masked-CBS12357_Chr11_polished-processed-gene-1.40	YKL138C	583.740815973892	500.460357558858	673.095363538533	1240.51768137392	1178.11572076759	1403.18184567651	1052.84415593352	889.52756380998	861.751256470783	-0.657692497890603	2.82213026575877e-08	0.43723759004571	0.00029242695893452	1.09493008793631	4.42557946201729e-21	MRPL31	Mitochondrial ribosomal protein of the large subunit
augustus_masked-CBS12357_Chr11_polished-processed-gene-1.42	YKL134C	767.820972107312	913.068699688252	790.001400363646	609.79435104347	610.874818175789	531.147930284327	796.499491880144	824.080458078883	851.318432542565	-0.000851928145113466	0.994288924737176	-0.487195093181903	4.12922304922355e-06	-0.486343165036789	2.89168061731698e-06	OCT1	Mitochondrial intermediate peptidase cleaves destabilizing N-terminal residues of a subset of proteins upon import, after their cleavage by mitochondrial processing peptidase (Mas1p-Mas2p) may contribute to mitochondrial iron homeostasis
augustus_masked-CBS12357_Chr11_polished-processed-gene-1.37	YKL148C	11105.8412914291	11899.5061348561	10973.2257292663	7994.87008762764	6954.82044734979	8101.98783209825	8221.33958285482	8899.88458920762	8684.28263784842	0.393370214827491	2.20117085597343e-07	-0.161379451877847	0.0491123337824248	-0.554749666705339	1.8126122368553e-13	SDH1	Flavoprotein subunit of succinate dehydrogenase couples the oxidation of succinate to the transfer of electrons to ubiquinone as part of the TCA cycle and the mitochondrial respiratory chain FAD binding to Sdh1p is required for the assembly of the succinate dehydrogenase subunits
augustus_masked-CBS12357_Chr11_polished-processed-gene-1.30	YKL162C	1342.70231532612	1381.94181574438	1373.64593269508	1835.09095657231	1950.75529915718	1867.51159283338	1778.13679668773	1663.83134992437	1640.03992151582	-0.307524543997368	5.45344102621225e-05	0.152305155235145	0.0592094116389991	0.459829699232513	9.50871185079658e-10	YKL162C	Putative protein of unknown function green fluorescent protein (GFP)-fusion protein localizes to the mitochondrion
augustus_masked-CBS12357_Chr11_polished-processed-gene-1.36	YKL149C	780.6179883091	811.397266101344	700.550569156552	677.337875106007	710.9135514659	707.819736519626	661.20647474086	661.845379083488	620.753023728954	0.233463867113896	0.0191697565095453	0.106389362012039	0.331026252553624	-0.127074505101857	0.223382406465553	DBR1	RNA lariat debranching enzyme catalyzes debranching of lariat introns formed during pre-mRNA splicing required for efficient Ty1 transposition
augustus_masked-CBS12357_Chr11_polished-processed-gene-1.43	YKL133C	688.085717311553	933.797826924418	741.290551686516	1145.38595734218	1102.55454987825	1035.1155826863	959.258008739433	817.62792652793	797.067748115833	-0.120888981915126	0.342867015617807	0.34438622471878	0.00463898174845423	0.465275206633906	7.67783865067748e-05	YKL133C	Putative protein of unknown function not required for growth of cells lacking the mitochondrial genome SWAT-GFP and mCherry fusion proteins localize to the mitochondria
augustus_masked-CBS12357_Chr11_polished-processed-gene-1.25	YKL168C	1372.2338911764	1338.50935867813	1461.32546031392	1426.97586047614	1377.1289455043	1376.00156779415	1066.06828542834	1070.19844723667	1059.97491110692	0.381083570374198	1.32712042662577e-06	0.383677467238997	1.96776263471431e-06	0.00259389686479905	0.977892164063889	KKQ8	Putative serine/threonine protein kinase with unknown cellular role KKQ8 has a paralog, HAL5, that arose from the whole genome duplication
augustus_masked-CBS12357_Chr11_polished-processed-gene-1.39	YKL138C-A	641.819581812779	560.673536673435	787.344444981258	783.885406021558	822.658945034642	756.517734392176	538.120346366023	548.465181831024	574.848598444796	0.256062513077464	0.0374649702182355	0.497563141731268	4.09680150080047e-05	0.241500628653804	0.0495217502104135	HSK3	Essential subunit of the Dam1 complex (aka DASH complex) complex couples kinetochores to the force produced by MT depolymerization thereby aiding in chromosome segregation is transferred to the kinetochore prior to mitosis
augustus_masked-CBS12357_Chr11_polished-processed-gene-1.45	YKL130C	233.299449217222	227.033298300863	325.919860239711	547.007413182519	586.397255775017	577.580905000015	378.413551697846	366.872508182769	364.105555094798	-0.478489997052211	0.000502726273985169	0.608490589942919	5.90646886302014e-06	1.08698058699513	1.66741688914779e-16	SHE2	RNA-binding protein that binds specific mRNAs and interacts with She3p part of the mRNA localization machinery that restricts accumulation of certain proteins to the bud binds to ER-derived membranes and targets mRNAs to cortical ER
augustus_masked-CBS12357_Chr11_polished-processed-gene-1.26	YKL167C	541.412223921822	535.996004249428	717.377953245015	804.814385308542	808.823801068988	817.673359627472	823.964991600149	744.806499024315	741.773781296279	-0.355022352285025	0.00252364723554896	0.0720779061802365	0.592808491009448	0.427100258465262	0.00026986499745961	MRP49	Mitochondrial ribosomal protein of the large subunit not essential for mitochondrial translation
maker-CBS12357_Chr11_polished-snap-gene-1.103	YKL161C	244.127693695658	225.059095706942	188.643832149615	307.275468622528	232.004721885578	261.610174617654	403.84456995711	420.336341033524	372.451814237372	-0.838494724178271	3.34981257485184e-09	-0.560171773853928	0.00012724208955105	0.278322950324343	0.0707791531122878	KDX1	Protein kinase implicated in Slt2p mitogen-activated (MAP) kinase signaling pathway interacts with numerous components in the mating pheromone and CWI MAPK pathways
maker-CBS12357_Chr11_polished-snap-gene-1.98	YKL139W	121.079460986153	154.974903622763	178.901662414189	108.450165396186	94.7175240725526	109.853623107846	144.448183712619	144.721064785665	177.358006779701	-0.0308188885574023	0.885727167931606	-0.54063217467503	0.00641457880908459	-0.509813286117627	0.00889464350772093	CTK1	Catalytic (alpha) subunit of C-terminal domain kinase I (CTDK-I) phosphorylates both RNA pol II subunit Rpo21p to affect transcription and pre-mRNA 3' end processing, and ribosomal protein Rps2p to increase translational fidelity required for H3K36 trimethylation but not dimethylation by Set2p
augustus_masked-CBS12357_Chr11_polished-processed-gene-2.29	YKL073W	876.103416891676	962.423764536265	974.216973542613	1267.15456410281	1379.25742919133	1340.89370886278	1512.63696606101	1417.71336076658	1336.44474520469	-0.59381015566067	6.32108648922183e-12	-0.0971616339253593	0.315549750429203	0.496648521735311	1.44977297176716e-08	LHS1	Molecular chaperone of the endoplasmic reticulum lumen involved in polypeptide translocation and folding nucleotide exchange factor for the ER lumenal Hsp70 chaperone Kar2p
augustus_masked-CBS12357_Chr11_polished-processed-gene-2.2	YKL124W	2799.59339060666	2990.91692978963	2974.90437648149	2447.73925933673	2199.78789053895	2362.4191526079	2523.77425204935	2588.38694215381	2366.16446691978	0.226969948318571	0.00308439593658871	-0.0924877390046613	0.272309192174244	-0.319457687323232	2.72002752098955e-05	SSH4	Specificity factor required for Rsp5p-dependent ubiquitination also required for sorting of cargo proteins at the multivesicular body identified as a high-copy suppressor of a SHR3 deletion, increasing steady-state levels of amino acid permeases
augustus_masked-CBS12357_Chr11_polished-processed-gene-2.0	YKL127W	832.790438977931	784.745531083416	807.714436246239	1289.03486063011	1221.74963635158	1294.46073414709	1040.63726716908	1050.84085258381	1106.9226187839	-0.394631956771508	2.43953652341541e-06	0.248373791787357	0.00386185225836844	0.643005748558865	4.70966699511589e-15	PGM1	Phosphoglucomutase, minor isoform catalyzes the conversion from glucose-1-phosphate to glucose-6-phosphate, which is a key step in hexose metabolism PGM1 has a paralog, PGM2, that arose from the whole genome duplication
augustus_masked-CBS12357_Chr11_polished-processed-gene-2.11	YKL106W	194.908400611856	155.962004919723	232.926421856098	159.821296373327	168.150211274869	195.924503068632	195.310220231146	156.704337666007	236.825103170542	-0.00737821360865984	0.972653426585234	-0.158960357844552	0.448093854719299	-0.151582144235892	0.458216815307605	AAT1	Mitochondrial aspartate aminotransferase catalyzes the conversion of oxaloacetate to aspartate in aspartate and asparagine biosynthesis
augustus_masked-CBS12357_Chr11_polished-processed-gene-2.18	YKL093W	1442.1252873554	1277.30907826659	1367.44637013618	987.467295449487	841.815298217855	1012.46535111767	1110.82687756465	1153.1595671775	1073.5375822136	0.288111565340252	0.00240935654006914	-0.229038763896955	0.0228553012136282	-0.517150329237207	3.60268853252879e-08	MBR1	Protein involved in mitochondrial functions and stress response overexpression suppresses growth defects of hap2, hap3, and hap4 mutants MBR1 has a paralog, ISF1, that arose from the whole genome duplication
augustus_masked-CBS12357_Chr11_polished-processed-gene-2.5	YKL120W	998.167263739505	1111.47606037727	1334.67725375338	954.171192038377	1077.01274563397	819.938382784335	679.51680788753	745.728289245879	908.698964147762	0.547553627749171	3.08599656911608e-05	0.281771269772357	0.0454687773914728	-0.265782357976813	0.0520533164912821	OAC1	Mitochondrial inner membrane transporter transports oxaloacetate, sulfate, thiosulfate, and isopropylmalate member of the mitochondrial carrier family
augustus_masked-CBS12357_Chr11_polished-processed-gene-2.15	YKL096W	693.007646619933	672.215983229945	991.930009425206	2174.71121136563	1421.8271029318	1877.70419703926	3208.37726358873	3214.28250259627	3309.29175003066	-1.90620256228683	1.66856327332242e-21	-0.775787165778898	0.000227962767189728	1.13041539650793	3.00247422312378e-08	CWP1	Cell wall mannoprotein that localizes to birth scars of daughter cells linked to a beta-1,3- and beta-1,6-glucan heteropolymer through a phosphodiester bond required for propionic acid resistance
augustus_masked-CBS12357_Chr11_polished-processed-gene-2.22	YKL086W	786.524303479157	756.119593471569	708.521435303719	419.530902979984	433.146430309313	471.124816627463	607.292716031221	655.392847532534	673.960425762864	0.213366195441154	0.0396975000228662	-0.540968460099377	2.65171598695519e-07	-0.754334655540531	1.00703570655805e-13	SRX1	Sulfiredoxin contributes to oxidative stress resistance by reducing cysteine-sulfinic acid groups in the peroxiredoxin Tsa1p, which is formed upon exposure to oxidants conserved in higher eukaryotes
augustus_masked-CBS12357_Chr11_polished-processed-gene-2.14	YKL096W-A	3938.52783256584	3065.93662835861	3393.81767510481	3915.62176114652	3618.42226794021	4334.12181065697	7731.02955081621	7227.75712728917	7632.65398588407	-1.10426517299842	2.36154787119465e-33	-0.916261962119622	5.53726343314132e-23	0.188003210878795	0.0591862819549067	CWP2	Covalently linked cell wall mannoprotein major constituent of the cell wall plays a role in stabilizing the cell wall
augustus_masked-CBS12357_Chr11_polished-processed-gene-2.12	YKL101W	339.613122278234	302.052996869843	286.951181298006	479.463889119982	409.733109752053	475.654862941189	629.672012099373	516.202524076258	565.4590569094	-0.861459808838496	1.21436827230645e-12	-0.31825911982642	0.0125063844949669	0.543200689012077	1.47292655496512e-05	HSL1	Nim1p-related protein kinase septin-binding kinase that localizes to the bud neck septin ring and regulates the morphogenesis checkpoint phosphorylates Hsl7p and cooperates with Elm1p to recruit Hsl7p to the mother-bud neck, as a prerequisite for the subsequent recruitment, phosphorylation, and degradation of Swe1p
augustus_masked-CBS12357_Chr11_polished-processed-gene-2.4	YKL121W	1047.38655682331	1097.65664221982	1100.86518010315	1087.35560568282	961.01038469118	942.249633254926	1044.70623009056	966.957942421418	951.473542253455	0.130097884125497	0.177294330449738	0.0144490468756413	0.9034641513014	-0.115648837249856	0.237097189673288	DGR2	Protein of unknown function null mutant is resistant to 2-deoxy-D-glucose and displays abnormally elongated buds DGR2 has a paralog, YMR102C, that arose from the whole genome duplication
maker-CBS12357_Chr11_polished-augustus-gene-2.101	YKL081W	4244.67183554709	3439.06091860959	3580.69020366617	6016.1302277674	8116.9725404647	7007.98164733351	6238.73739936261	6414.73815186907	6856.45188562468	-0.77910377686012	3.89490231959544e-14	0.11379535551926	0.33033849565695	0.892899132379379	3.90780846353662e-18	TEF4	Gamma subunit of translational elongation factor eEF1B stimulates the binding of aminoacyl-tRNA (AA-tRNA) to ribosomes by releasing eEF1A (Tef1p/Tef2p) from the ribosomal complex
augustus_masked-CBS12357_Chr11_polished-processed-gene-2.13	YKL098W	144.704721666378	107.59404136867	130.190813737058	103.693579194599	116.002360942789	131.371343098043	138.344739330395	173.296561654172	176.314724386879	-0.333232306744032	0.0814425201179447	-0.453058561445315	0.0207870651773675	-0.119826254701282	0.571978967640945	MTC2	Protein of unknown function mtc2 is synthetically sick with cdc13-1
augustus_masked-CBS12357_Chr11_polished-processed-gene-2.7	YKL112W	4580.34741437862	4681.82145148257	4651.44322276891	4078.2970092408	3967.49359261209	3919.62257295108	3733.27348045993	4106.57543707094	4007.24767082842	0.230293528659938	0.000583835497332775	0.0142521881550845	0.868028005560639	-0.216041340504853	0.00140058229758583	ABF1	DNA binding protein with possible chromatin-reorganizing activity involved in transcriptional activation, gene silencing, and DNA replication and repair
augustus_masked-CBS12357_Chr11_polished-processed-gene-2.8	YKL109W	5763.57922011322	5622.52898748571	5172.20647771715	5841.08785554899	6175.79541789913	6457.58102021585	6607.99578448712	7591.86426480725	7487.63773328185	-0.385845933364844	8.56834725086988e-07	-0.2294006650714	0.00530540881085432	0.156445268293444	0.0585781644859745	HAP4	Transcription factor subunit of the heme-activated, glucose-repressed Hap2p/3p/4p/5p CCAAT-binding complex, a transcriptional activator and global regulator of respiratory gene expression provides the principal activation function of the complex
augustus_masked-CBS12357_Chr11_polished-processed-gene-2.6	YKL117W	3706.21276921029	3427.21570304607	3795.01793784554	2840.63327958783	2639.31977190933	2923.01238393145	5221.49666899205	4895.62786673037	4739.6319105893	-0.439111320074127	3.7959327440771e-09	-0.81504935922557	4.68968279335836e-28	-0.375938039151444	7.68944041926886e-07	SBA1	Co-chaperone that binds and regulates Hsp90 family chaperones plays a role in determining prion variants important for pp60v-src activity in yeast
maker-CBS12357_Chr11_polished-augustus-gene-2.100	YKL125W	3458.14753206793	3222.88573457529	3339.7929156629	3211.64700331163	3381.09633683707	3255.97078799028	3509.48051977841	3428.13783399929	3392.7543414564	-0.0435920001177151	0.560794858959806	-0.0685160016034217	0.359660981418483	-0.0249240014857066	0.749339819922757	RRN3	Protein required for transcription of rDNA by RNA polymerase I transcription factor independent of DNA template involved in recruitment of RNA polymerase I to rDNA
augustus_masked-CBS12357_Chr11_polished-processed-gene-2.9	YKL108W	124.032618571181	117.465054338272	127.533858354669	56.1277171787281	81.9466219504107	47.5654862941189	84.430980620756	128.1288407975	95.9819801396029	0.237200894845659	0.314955382822335	-0.66971962731364	0.00466950848981035	-0.906920522159299	6.50136054723015e-05	SLD2	Single-stranded DNA origin-binding and annealing protein required for initiation of DNA replication phosphorylated in S phase by cyclin-dependent kinases (Cdks), promoting origin binding, DNA replication and Dpb11p complex formation
augustus_masked-CBS12357_Chr11_polished-processed-gene-2.17	YKL094W	4878.61633046646	4543.62726990813	4374.23421120633	4389.3777468246	4608.16718240621	4945.67806300993	3381.30818775172	3518.47327571264	3457.43784981135	0.410016593182206	2.22887514605356e-08	0.424984329129904	1.2032852359873e-08	0.0149677359476977	0.863611871361319	YJU3	Monoglyceride lipase (MGL) functional ortholog of mammalian MGL, localizes to lipid particles and membranes, also member of the eukaryotic serine hydrolase family
augustus_masked-CBS12357_Chr11_polished-processed-gene-2.23	YKL085W	6042.16041896754	5699.52288864861	5155.37909362868	5408.23851120456	5198.82140555527	6446.25590443154	8493.96009859413	8603.06813786377	8414.07249810758	-0.587462175659284	1.53037094320103e-11	-0.574431681350108	8.78008784665439e-11	0.0130304943091765	0.900531164668217	MDH1	Mitochondrial malate dehydrogenase catalyzes interconversion of malate and oxaloacetate involved in the tricarboxylic acid (TCA) cycle
augustus_masked-CBS12357_Chr11_polished-processed-gene-2.16	YKL095W	512.865033933217	578.44136001872	527.84846930127	429.995392623476	413.990077126101	437.149469274521	428.258347486003	472.878383662715	432.962193021035	0.273325593726159	0.013242592595899	-0.0583102969751995	0.657901783142085	-0.331635890701358	0.00276690976693394	YJU2	Essential protein required for pre-mRNA splicing associates transiently with the spliceosomal NTC ("nineteen complex") and acts after Prp2p to promote the first catalytic reaction of splicing
augustus_masked-CBS12357_Chr11_polished-processed-gene-2.10	YKL107W	521.724506688302	488.615141995335	575.673666184271	274.930682451736	322.465278584083	347.68105457844	307.206700571907	254.41410115187	223.262432063859	0.985503234769486	5.23629121417742e-13	0.256765575602508	0.094811366287531	-0.728737659166979	1.11631659652467e-07	YKL107W	Putative short-chain dehydrogenase/reductase proposed to be a palmitoylated membrane protein
augustus_masked-CBS12357_Chr11_polished-processed-gene-2.20	YKL089W	586.69397355892	509.344269231501	491.536745741955	382.429530607605	385.255547351281	340.885985107852	421.137662373409	389.917263721888	381.841355772768	0.403351398794621	0.000610087960313092	-0.102046725474432	0.453759988287783	-0.505398124269053	1.87890804451321e-05	MIF2	Protein required for structural integrity of elongating spindles localizes to the kinetochore interacts with histones H2A, H2B, and H4
augustus_masked-CBS12357_Chr11_polished-processed-gene-2.27	YKL078W	143.720335804702	132.271573792676	193.957742914393	108.450165396186	173.471420492428	129.10631994118	111.896480340761	117.989148360287	123.107322352969	0.388861943518244	0.0623106108596906	0.202854702876721	0.372247302387672	-0.186007240641523	0.396979229628624	DHR2	Predominantly nucleolar DEAH-box ATP-dependent RNA helicase required for 18S rRNA synthesis
augustus_masked-CBS12357_Chr11_polished-processed-gene-2.21	YKL088W	2553.49692518765	2797.44507558541	2734.00708847822	1360.38365365392	1430.3410376799	1568.52853612749	1515.68868825213	1510.81417314462	1511.71618719875	0.825259084546069	2.30740632487321e-26	-0.058342567495223	0.537629139460459	-0.883601652041292	9.00063583284365e-30	CAB3	Subunit of PPCDC and CoA-SPC complexes involved in CoA biosynthesis subunits of the phosphopantothenoylcysteine decarboxylase (PPCDC) complex are: Cab3p, Sis2p, Vhs3p, while the subunits of the CoA-synthesizing protein complex (CoA-SPC) are: Cab2p, Cab3p, Cab4p, and Cab5p as well as Sis2p and Vhs3p null mutant lethality is complemented by E. coli coaBC
augustus_masked-CBS12357_Chr11_polished-processed-gene-2.26	YKL079W	952.885514102408	1092.72113573502	1151.34733236854	1054.05950227171	896.091632236958	986.417584813751	1200.34406183725	1197.4054978126	1158.04345603217	-0.150845941603716	0.1401437544074	-0.271553902187976	0.00766644960136304	-0.12070796058426	0.251717960695869	SMY1	Kinesin-like myosin passenger-protein interacts with Myo2p and enhances its interaction with Sec4p during transport of secretory vesicles controls actin cable structure and dynamics
augustus_masked-CBS12357_Chr11_polished-processed-gene-2.19	YKL090W	452.817496370979	526.124991279825	479.13762062414	431.898027104111	471.459136675739	533.41295344119	578.809975580845	503.297460974351	569.632186480687	-0.175497046656347	0.156265722764382	-0.198036162934942	0.119730139080031	-0.0225391162785956	0.871226395736885	CUE2	Protein of unknown function has two CUE domains that bind ubiquitin, which may facilitate intramolecular monoubiquitination
augustus_masked-CBS12357_Chr11_polished-processed-gene-2.25	YKL080W	2655.87305480196	2713.54146534379	2626.84322138854	3735.82280272653	4295.28008041373	4474.55324638247	3867.54925686885	3950.7928896265	3837.19264079847	-0.538645750760736	2.91191849020882e-12	0.10009798497553	0.244434168414471	0.638743735736267	1.04622652347006e-16	VMA5	Subunit C of the V1 peripheral membrane domain of V-ATPase part of the electrogenic proton pump found throughout the endomembrane system required for the V1 domain to assemble onto the vacuolar membrane
augustus_masked-CBS12357_Chr11_polished-processed-gene-2.28	YKL077W	2189.27415636751	2214.06820908189	2012.20087626256	1800.84353592089	1939.04863887855	1718.02006448044	2460.70532676637	2468.55421335039	2268.09592199453	-0.164790287631583	0.0479466950906431	-0.395202871777478	1.45183488926187e-06	-0.230412584145895	0.00556816149983354	YKL077W	Putative protein of unknown function green fluorescent protein (GFP)-fusion protein localizes to the vacuole
snap_masked-CBS12357_Chr11_polished-processed-gene-2.74	YKL084W	196.877172335208	249.736628130949	269.238145415413	194.068717024755	159.636276526774	150.624039931376	173.948164893365	123.519889689676	141.886405423761	0.673051923280687	0.000149381179236449	0.193213998359943	0.337054296766471	-0.479837924920744	0.00794962611869484	HOT13	Zinc-binding mitochondrial intermembrane space (IMS) protein involved in a disulfide relay system for IMS import of cysteine-containing proteins binds Mia40p and stimulates its Erv1p-dependent oxidation, probably by sequestering zinc
augustus_masked-CBS12357_Chr11_polished-processed-gene-2.37	YKL104C	2124.3046894969	2125.22909235547	2445.28460359196	2568.55654885705	2257.25695008858	2588.92146829418	3062.91183914574	3248.38874079416	3038.038327897	-0.476230358299421	1.80984332406328e-08	-0.330898027478509	0.000162092656847351	0.145332330820912	0.110398903262051	GFA1	Glutamine-fructose-6-phosphate amidotransferase catalyzes the formation of glucosamine-6-P and glutamate from fructose-6-P and glutamine in the first step of chitin biosynthesis GFA1 has a paralogous region, comprising ORFs YMR084W-YMR085W, that arose from the whole genome duplication
augustus_masked-CBS12357_Chr11_polished-processed-gene-2.32	YKL116C	1194.06005021304	1107.52765518943	1156.66124313332	956.073826519012	906.734050672076	964.899864823554	1229.844043018	1110.75721698552	1143.43750253266	-0.0102307470089164	0.91813633907795	-0.297406310050137	0.000800988530302921	-0.287175563041221	0.000980187473807565	PRR1	Serine/threonine protein kinase inhibits pheromone induced signaling downstream of MAPK, possibly at the level of the Ste12p transcription factor
augustus_masked-CBS12357_Chr11_polished-processed-gene-2.38	YKL103C	4237.78113451536	4426.16221556986	4062.4847796727	8164.20455640414	7705.11094702563	8772.43468652964	8628.23587500304	9115.58350105377	9109.9418541197	-1.06897334791906	2.34136463607114e-53	-0.123187592697351	0.11157316580075	0.945785755221709	1.03298421758143e-41	APE1	Vacuolar aminopeptidase yscI zinc metalloproteinase that belongs to the peptidase family M18 often used as a marker protein in studies of autophagy and cytosol to vacuole targeting (CVT) pathway
augustus_masked-CBS12357_Chr11_polished-processed-gene-2.44	YKL082C	352.410138480023	255.659235912711	325.034208445581	303.470199661259	453.367025336038	289.922964078439	265.499830626715	264.553793589082	311.941435453709	0.142522610814952	0.444967558649847	0.300435184172426	0.0995742876337442	0.157912573357474	0.392909640927459	RRP14	Essential protein, constituent of 66S pre-ribosomal particles interacts with proteins involved in ribosomal biogenesis and cell polarity member of the SURF-6 family
augustus_masked-CBS12357_Chr11_polished-processed-gene-2.43	YKL087C	3656.00909026482	4102.39299016689	3625.85844516678	2534.30912820562	2645.7052229704	2781.44843662752	2872.68782256644	2751.54381137077	2406.85248023982	0.497408842491974	5.70744033457444e-09	-0.0128921620741371	0.90941215739231	-0.510301004566111	2.61945013915973e-09	CYT2	Cytochrome c1 heme lyase involved in maturation of cytochrome c1, which is a subunit of the mitochondrial ubiquinol-cytochrome-c reductase links heme covalently to apocytochrome c1
augustus_masked-CBS12357_Chr11_polished-processed-gene-2.31	YKL119C	1065.10550233348	974.268980099789	1169.94602004527	1027.42261954282	1221.74963635158	1126.84902053924	1191.18889526392	1178.04790315975	1044.32567521459	-0.0873483271887147	0.433150144199866	-0.0166576218266868	0.899542670452883	0.0706907053620279	0.536534397008267	VPH2	Integral membrane protein required for V-ATPase function not an actual component of the vacuolar H+-ATPase (V-ATPase) complex functions in the assembly of the V-ATPase
augustus_masked-CBS12357_Chr11_polished-processed-gene-2.30	YKL122C	1235.40425640343	1236.83792509122	1445.38372801959	1431.73244667772	1523.99431990894	1715.75504132357	1128.11996998094	1213.07593157921	1069.36445264231	0.197033551773978	0.0561286083573134	0.445849202043819	9.94232371076875e-06	0.248815650269841	0.0144824758677751	SRP21	Subunit of the signal recognition particle (SRP) SRP functions in protein targeting to the endoplasmic reticulum membrane not found in mammalian SRP
augustus_masked-CBS12357_Chr11_polished-processed-gene-2.3	YKL128C	853.462542073127	811.397266101344	856.42528492337	976.051488565678	1219.62115266455	1160.82436789219	1034.53382278685	1004.75134150557	1042.23911042895	-0.284912272508824	0.00402644345344095	0.120584920356462	0.259344748178318	0.405497192865286	3.45113202165377e-05	PMU1	Putative phosphomutase contains a region homologous to the active site of phosphomutases overexpression suppresses the histidine auxotrophy of an ade3 ade16 ade17 triple mutant and the temperature sensitivity of a tps2 mutant
augustus_masked-CBS12357_Chr11_polished-processed-gene-2.41	YKL092C	623.116250440934	732.429162344522	667.781452773755	584.108785554899	602.360883427694	486.979978725503	665.275437662342	674.750442185394	629.099282871528	0.0380406306577709	0.763835863442715	-0.229249514456299	0.0525878029652807	-0.26729014511407	0.0191687993151421	BUD2	GTPase activating factor for Rsr1p/Bud1p plays a role in spindle position checkpoint distinct from its role in bud site selection required for both axial and bipolar budding patterns
augustus_masked-CBS12357_Chr11_polished-processed-gene-2.35	YKL110C	112.219988231069	72.0583946780999	78.8230096775387	109.401482636504	136.222955969514	104.191065215689	79.3447769689032	82.0393297192624	79.2894618544546	0.116491999810259	0.634897163163229	0.499443764337157	0.0282017738194947	0.382951764526899	0.0874989382418455	KTI12	Protein that plays a role in modification of tRNA wobble nucleosides protein plays role in tRNA wobble nucleoside modification with Elongator complex involved in sensitivity to G1 arrest induced by zymocin
augustus_masked-CBS12357_Chr11_polished-processed-gene-2.39	YKL100C	3814.49521399466	3972.09561896814	3784.39011631599	3829.05189227764	3321.49879360041	3334.11408690205	4043.53190322295	3965.54153317154	3681.74356426803	-0.0148799337921979	0.870701009996983	-0.155260481682767	0.0649670627484289	-0.140380547890569	0.0896005192693068	YPF1	Intramembrane aspartyl protease of the perinuclear ER membrane acts in a branch of ER-associated degradation (ERAD) that degrades functional proteins rather than misfolded proteins regulates abundance of high-affinity plasma membrane transporters, such as Ctr1p and Zrt1p, during the starvation response
augustus_masked-CBS12357_Chr11_polished-processed-gene-2.36	YKL105C	1918.5680444066	1831.07290586131	1643.76972990463	1735.20264633898	1604.87670001583	1527.75811930396	1432.27494836174	1642.63017482838	1720.3726657631	0.166861896699766	0.0929688056672689	0.0219079410098552	0.85573279462817	-0.144953955689911	0.151767182372138	SEG2	Eisosome component likely plays only a minor role in eisosome assembly shown to interact with Seg1p by affinity purification and mass spec
augustus_masked-CBS12357_Chr11_polished-processed-gene-2.46	YKL074C	700.882733513341	630.757728757614	627.041470243791	609.79435104347	725.812937275066	686.302016529429	643.913382324561	648.940315981581	628.056000478706	0.0270548725127376	0.821615549502663	0.0713467953789636	0.551801254279742	0.044291922866226	0.712164682709968	MUD2	Protein involved in early pre-mRNA splicing component of the pre-mRNA-U1 snRNP complex, the commitment complex interacts with Msl5p/BBP splicing factor and Sub2p
augustus_masked-CBS12357_Chr11_polished-processed-gene-2.34	YKL113C	82.6884123807874	67.1228881932985	69.0808399421126	62.7869378609501	74.4969290458279	72.4807410196097	156.655072477065	175.140142097302	141.886405423761	-1.05008399956646	8.66947680983731e-08	-1.10736392590097	4.43652255295635e-08	-0.057279926334514	0.811674085394973	RAD27	5' to 3' exonuclease, 5' flap endonuclease required for Okazaki fragment processing and maturation, for long-patch base-excision repair and large loop repair (LLR), ribonucleotide excision repair member of the S. pombe RAD2/FEN1 family
augustus_masked-CBS12357_Chr11_polished-processed-gene-2.33	YKL114C	664.460456631328	561.660637970395	589.844094890346	561.277171787281	617.260269236859	601.363648147074	538.120346366023	472.878383662715	460.087535234401	0.298136375462937	0.0081721587901022	0.269223470702334	0.0219073319355157	-0.0289129047606034	0.822746190087165	APN1	Major apurinic/apyrimidinic endonuclease 3'-repair diesterase involved in repair of DNA damage by oxidation and alkylating agents
augustus_masked-CBS12357_Chr11_polished-processed-gene-2.45	YKL075C	1402.74985288836	1399.70963908967	1395.78722754833	1617.23930853962	1658.08879219143	1654.59941608828	1302.06813487431	1323.69075816698	1280.10749599231	0.103037079291472	0.190916478604141	0.332779670768313	9.37340279593055e-06	0.229742591476841	0.00212458550139632	YKL075C	Putative protein of unknown function green fluorescent protein (GFP)-fusion protein localizes to the cytoplasm proposed to be involved in resistance to streptozotocin and camptothecin
augustus_masked-CBS12357_Chr11_polished-processed-gene-2.40	YKL099C	334.691192969854	299.091692978962	376.402012505101	437.605930546016	686.435989065128	552.665650274524	426.223866025262	454.44257923142	484.083030269302	-0.417778536152176	0.00561788512427857	0.286080161296191	0.0679926803312018	0.703858697448367	1.79517693821246e-06	UTP11	Subunit of U3-containing Small Subunit (SSU) processome complex involved in production of 18S rRNA and assembly of small ribosomal subunit
augustus_masked-CBS12357_Chr11_polished-processed-gene-2.42	YKL091C	2423.55799144641	2559.55366301799	2419.6007015622	2688.42252113704	2585.04343789023	2775.78587873537	2210.46410709521	2051.90503320312	2086.56478564354	0.219819325929079	0.00278636025341127	0.339678328056461	3.95182415505418e-06	0.119859002127382	0.116812117863722	YKL091C	Putative phosphatidylinositol/phosphatidylcholine transfer protein possibly involved in lipid metabolism localizes to the nucleus
augustus_masked-CBS12357_Chr11_polished-processed-gene-3.5	YKL064W	5640.53098740371	5785.40070148416	5268.74252327728	4871.69558766553	4278.25221091754	4490.40840848051	5978.32377238775	5835.85389272641	5838.20827023063	-0.0799639202798758	0.305683953390965	-0.368745262566106	4.94080907118583e-07	-0.28878134228623	7.67170855841463e-05	MNR2	Vacuolar membrane protein required for magnesium homeostasis putative magnesium transporter has similarity to Alr1p and Alr2p, which mediate influx of Mg2+ and other divalent cations
augustus_masked-CBS12357_Chr11_polished-processed-gene-3.15	YKL039W	3631.39944372291	3436.09961471871	3344.22117463355	3627.37263733034	3463.04295878748	3665.93997938245	4660.99702655788	4714.95698330367	4330.66521260317	-0.394004826029368	1.49462631503077e-08	-0.34723149194302	1.13228662912674e-06	0.0467733340863475	0.559444278134989	PTM1	Protein of unknown function copurifies with late Golgi vesicles containing the v-SNARE Tlg2p PTM1 has a paralog, YHL017W, that arose from the whole genome duplication
augustus_masked-CBS12357_Chr11_polished-processed-gene-3.17	YKL035W	26308.6965391539	25563.9493886771	25086.0870687223	37040.4880689993	31083.3115234499	36874.5769937264	33580.1337502624	34934.9276070823	35395.4417412642	-0.42940607555868	1.15447629515635e-08	0.0149035625585159	0.880236687532079	0.444309638117196	3.85455225754081e-09	UGP1	UDP-glucose pyrophosphorylase (UGPase) catalyses the reversible formation of UDP-Glc from glucose 1-phosphate and UTP, involved in a wide variety of metabolic pathways, expression modulated by Pho85p through Pho4p involved in PKA-mediated oxidative stress resistance and long-term survival in stationary phase
augustus_masked-CBS12357_Chr11_polished-processed-gene-3.9	YKL051W	4821.52195048925	4651.2213112768	5026.95958347988	3489.43163748432	3332.14121203553	3171.03241960792	3811.60101669847	3582.99859122217	3347.89319856506	0.429054147491284	8.5148865948565e-09	-0.103210499246362	0.216458811073199	-0.532264646737645	8.32417212286938e-13	SFK1	Plasma membrane protein that may act to generate normal levels of PI4P may act together with or upstream of Stt4p at least partially mediates proper localization of Stt4p to the plasma membrane
augustus_masked-CBS12357_Chr11_polished-processed-gene-3.11	YKL045W	272.674883684263	286.259376118479	269.238145415413	235.926675598721	213.912610545877	189.129433598044	456.741087936379	436.92856502169	363.062272701976	-0.586524290022766	1.30369026742809e-05	-0.945076550026612	6.8466761525872e-12	-0.358552260003846	0.0133893336875332	PRI2	Subunit of DNA primase DNA primase is required for DNA synthesis and double-strand break repair
augustus_masked-CBS12357_Chr11_polished-processed-gene-3.14	YKL041W	873.150259306648	854.829723167596	887.423097717908	792.447261184415	739.64808124072	964.899864823554	731.396085136428	647.096735538452	662.484319441824	0.351801478440388	0.00133078952699866	0.284808289493911	0.0128249100909168	-0.0669931889464777	0.585234721873795	VPS24	One of four subunits of the ESCRT-III complex forms an endosomal sorting complex required for transport III (ESCRT-III) subcomplex with Did4p involved in the sorting of transmembrane proteins into the multivesicular body (MVB) pathway
augustus_masked-CBS12357_Chr11_polished-processed-gene-3.1	YKL069W	738.289396257031	753.158289580688	830.74138289361	1010.29890921711	1023.80065345838	1041.91065215689	812.775343566073	787.208849216293	805.414007258407	-0.0491216378277426	0.628491452441608	0.350550319838632	0.000115374277935066	0.399671957666375	6.70225267562161e-06	YKL069W	Methionine-R-sulfoxide reductase reduces the R enantiomer of free Met-SO, in contrast to Ycl033Cp which reduces Met-R-SO in a peptide linkage has a role in protection against oxidative stress
augustus_masked-CBS12357_Chr11_polished-processed-gene-3.4	YKL067W	5263.51120238179	5113.18471825421	6184.50647840734	6049.42633117851	6027.86580165099	6278.64419082369	5328.30694568096	4944.4827484733	4766.75725280267	0.137815806382677	0.115475133911264	0.28442759842857	0.000940176574577078	0.146611792045893	0.0944900199958369	YNK1	Nucleoside diphosphate kinase catalyzes the transfer of gamma phosphates from nucleoside triphosphates, usually ATP, to nucleoside diphosphates by a mechanism that involves formation of an autophosphorylated enzyme intermediate protein abundance increases in response to DNA replication stress
augustus_masked-CBS12357_Chr11_polished-processed-gene-3.8	YKL058W	1157.63777333102	1113.45026297119	1185.00210054547	924.680357588537	909.926776202612	873.166426970611	638.827178672708	548.465181831024	536.24714991039	0.990402989761872	1.0327696865577e-26	0.643000746195828	2.38516325346201e-11	-0.347402243566044	0.000221113675665261	TOA2	TFIIA small subunit involved in transcriptional activation, acts as antirepressor or as coactivator required, along with Toa1p, for ribosomal protein gene transcription in vivo
augustus_masked-CBS12357_Chr11_polished-processed-gene-3.7	YKL061W	1184.21619159628	1178.59894857057	1243.45511895803	1560.16027412058	1652.76758297387	1638.74425399024	1281.7233202669	1273.91408620248	1176.82253910296	-0.049143935296002	0.588762427264436	0.374061118140636	3.93201062972128e-06	0.423205053436638	9.74431947935175e-08	BLI1	Subunit of the BLOC-1 complex involved in endosomal maturation interacts with Msb3p green fluorescent protein (GFP)-fusion protein localizes to the endosome
augustus_masked-CBS12357_Chr11_polished-processed-gene-3.10	YKL047W	1373.21827703808	1498.41976878569	1327.59203940034	1800.84353592089	1951.81954100069	1832.40373390201	1343.7750048195	1286.81914930439	1249.85230660048	0.112256911288465	0.204096398643186	0.519801688092188	2.84816027853901e-10	0.407544776803723	6.20205142626259e-07	ANR2	Protein of unknown function may have a role in lipid metabolism, based on localization to lipid droplets predicted to be palmitoylated
augustus_masked-CBS12357_Chr11_polished-processed-gene-3.23	YKL023W	3313.44281040155	3305.80224351995	2794.23141047904	1866.48442550279	2099.74915724883	1981.89526225495	1950.05048012035	1902.57501730964	1699.50701790666	0.751577999943946	4.04452924710026e-17	0.0976076611819312	0.34370290750295	-0.653970338762015	3.48068250146199e-13	YKL023W	Putative protein of unknown function predicted by computational methods to be involved in mRNA degradation green fluorescent protein (GFP)-fusion protein localizes to the cytoplasm
snap_masked-CBS12357_Chr11_polished-processed-gene-3.53	YKL065W-A	1430.31265701529	1235.85082379426	1773.96054364169	1244.32295033519	1015.28671871028	1154.0292984216	870.758065197194	914.415899792228	1004.68094428737	0.655951927386933	5.87037693550059e-08	0.28488608965774	0.0288593243365448	-0.371065837729192	0.00281467351715262	YKL065W-A	Putative protein of unknown function SWAT-GFP fusion protein localizes to the endoplasmic reticulum (ER) while mCherry fusion localizes to both the ER and vacuole
augustus_masked-CBS12357_Chr11_polished-processed-gene-3.0	YKL072W	1002.10480718621	1155.89561874048	1037.09825092582	805.765702548859	931.211613072848	774.637919647079	606.27547530085	530.029377399729	604.060505443805	0.862215326018899	8.55771698442841e-17	0.520759657813069	1.61012937499736e-06	-0.34145566820583	0.00130711454820217	STB6	Protein that binds Sin3p in a two-hybrid assay STB6 has a paralog, STB2, that arose from the whole genome duplication
augustus_masked-CBS12357_Chr11_polished-processed-gene-3.13	YKL042W	533.537137028414	640.628741727217	547.332808772123	436.654613305698	458.688234553597	443.944538745109	692.740937382347	660.923588861923	742.817063689101	-0.279374864993146	0.0104278373797204	-0.634427734453151	6.90611544399302e-09	-0.355052869460004	0.00146606778506954	SPC42	Central plaque component of spindle pole body (SPB) involved in SPB duplication, may facilitate attachment of the SPB to the nuclear membrane
augustus_masked-CBS12357_Chr11_polished-processed-gene-3.2	YKL068W-A	2283.77519908841	1783.69204360721	2430.22852309176	1576.33266720597	1506.96645041275	1849.39140757848	1253.24057981652	1233.35531645363	1279.06421359949	0.772548128994472	1.69048353739038e-12	0.381569996591465	0.000991105354482341	-0.390978132403007	0.000512293152105842	YKL068W-A	Putative protein of unknown function identified by homology to <i>Ashbya gossypii</i>
augustus_masked-CBS12357_Chr11_polished-processed-gene-3.6	YKL062W	4028.10694597836	4317.58107290423	4144.85039652675	2369.73124563071	2321.11146069929	2554.94612094124	1927.6711840522	2273.13468637866	2224.27806149602	0.949135916210676	6.0849966612705e-33	0.171105699179633	0.0533339795676444	-0.778030217031043	1.73954763149233e-22	MSN4	Stress-responsive transcriptional activator activated in stochastic pulses of nuclear localization in response to various stress conditions binds DNA at stress response elements of responsive genes, inducing gene expression
augustus_masked-CBS12357_Chr11_polished-processed-gene-3.12	YKL043W	482.34907222126	488.615141995335	557.074978507549	429.044075383159	603.425125271206	499.437606088248	186.155053657811	200.02847807955	230.565408813611	1.26775338481664	7.9838524440822e-20	1.26921803789412	2.03534476010677e-19	0.00146465307748477	0.991762199465894	PHD1	Transcriptional activator that enhances pseudohyphal growth physically interacts with the Tup1-Cyc8 complex and recruits Tup1p to its targets regulates expression of FLO11, an adhesin required for pseudohyphal filament formation
augustus_masked-CBS12357_Chr11_polished-processed-gene-3.16	YKL038W	4115.71728766753	3951.36649173197	3841.95748293442	2699.83832802085	2622.29190241314	2882.24196710792	2488.17082648638	2288.80512014526	2388.07339716903	0.727283019647247	1.02240560180728e-24	0.193777047325144	0.0120505077978788	-0.533505972322103	8.03790247819007e-14	RGT1	Glucose-responsive transcription factor regulates expression of several glucose transporter (HXT) genes in response to glucose binds to promoters and acts both as a transcriptional activator and repressor
augustus_masked-CBS12357_Chr11_polished-processed-gene-3.3	YKL068W	937.135340315591	968.346372318027	844.911811599685	726.806371602513	753.483225206373	766.710338598059	840.240843286078	943.9131868823	850.275150149743	0.0599060364396962	0.574240181285533	-0.227467161145991	0.025202284665151	-0.287373197585687	0.00326047149426695	NUP100	FG-nucleoporin component of central core of the nuclear pore complex contributes directly to nucleocytoplasmic transport and maintenance of the nuclear pore complex (NPC) permeability barrier and is involved in gene tethering at the nuclear periphery NUP100 has a paralog, NUP116, that arose from the whole genome duplication
snap_masked-CBS12357_Chr11_polished-processed-gene-3.69	YKL033W	1065.10550233348	1035.46926051133	999.015223778243	613.599620004739	588.52573946204	602.496159725506	704.947826146794	620.364819113074	717.778286261378	0.59433080672822	1.39611795664449e-10	-0.174947408976616	0.0943974817456108	-0.769278215704836	1.55130910625829e-16	TTI1	Subunit of the ASTRA complex, involved in chromatin remodeling telomere length regulator involved in the stability or biogenesis of PIKKs such as TORC1 similar to S. pombe Tti1p
augustus_masked-CBS12357_Chr11_polished-processed-gene-3.21	YKL028W	627.053793887638	624.835120975852	695.236658391774	681.143144067276	628.96692951549	705.554713362763	881.947713231271	860.952066941473	929.564612004198	-0.449250548230095	2.75086189484534e-06	-0.401053587473852	4.7941191799201e-05	0.0481969607562429	0.670621507572298	TFA1	TFIIE large subunit involved in recruitment of RNA polymerase II to the promoter, activation of TFIIH, and promoter opening
augustus_masked-CBS12357_Chr11_polished-processed-gene-3.22	YKL027W	304.175231257897	324.75632669993	371.088101740323	350.084744436812	379.934338133722	240.092454627457	469.965217431196	532.794748064423	542.506844267321	-0.605840769281872	4.52709783613636e-05	-0.646546951698305	2.16476542105955e-05	-0.0407061824164326	0.817750425418519	TCD2	tRNA threonylcarbamoyladenosine dehydratase required for the ct6A tRNA base modification, where an adenosine at position 37 is modified to form a cyclized active ester with an oxazolone ring localized to the mitochondrial outer membrane
augustus_masked-CBS12357_Chr11_polished-processed-gene-3.18	YKL034W	1586.83000902178	1515.20049083402	1696.90883755241	1367.04287433614	1232.3920547867	1283.13561836278	1258.32678346838	1256.40007199275	1480.41771541409	0.261935394675284	0.00517779888983816	-0.0397205744343758	0.726114567962036	-0.30165596910966	0.00132217976645472	TUL1	Subunit of the DSC ubiquitin ligase complex golgi-localized RING-finger ubiquitin ligase (E3) involved in sorting polar transmembrane domain containing membrane proteins to multivesicular bodies for delivery to the vacuole proposed involvement in the quality control of misfolded TMD containing proteins
augustus_masked-CBS12357_Chr11_polished-processed-gene-3.19	YKL033W-A	803.258863127649	605.093095036647	681.951881479829	1054.05950227171	1139.80301440117	1249.16027100984	1009.10280452759	956.818249984206	949.386977467811	-0.471107276524075	1.68742591123407e-05	0.235056685385685	0.0411938886773304	0.70616396190976	5.79263339543834e-11	YKL033W-A	Putative protein of unknown function similar to uncharacterized proteins from other fungi
augustus_masked-CBS12357_Chr11_polished-processed-gene-3.34	YKL050C	397.691888117121	524.150788685905	505.707174448029	644.041771694897	491.679731702464	442.812027166678	421.137662373409	420.336341033524	402.707003629203	0.192300745339146	0.205674468733931	0.334763336067088	0.0267148890299355	0.142462590727942	0.359761662898469	YKL050C	Protein of unknown function the YKL050W protein is a target of the SCFCdc4 ubiquitin ligase complex and YKL050W transcription is regulated by Azf1p YKL050C has a paralog, EIS1, that arose from the whole genome duplication
augustus_masked-CBS12357_Chr11_polished-processed-gene-3.40	YKL029C	609.334848377469	630.757728757614	627.041470243791	1161.55835042758	1383.51439656537	1298.99078046082	713.085751989758	709.778470604854	923.304917647267	-0.321733177481806	0.00562233841787612	0.699372060419568	4.50197975840915e-10	1.02110523790137	2.01542518684658e-20	MAE1	Mitochondrial malic enzyme catalyzes the oxidative decarboxylation of malate to pyruvate, which is a key intermediate in sugar metabolism and a precursor for synthesis of several amino acids
augustus_masked-CBS12357_Chr11_polished-processed-gene-3.39	YKL032C	3825.32345847309	3918.79214893228	3374.33333563396	2819.70430030085	2857.48934982925	2818.82131871576	2673.30863941382	3037.29878005584	2953.53245407843	0.355846059598696	1.06867543407574e-05	-0.0281502233663067	0.779466554396624	-0.383996282965003	2.09308976871654e-06	IXR1	Transcriptional repressor that regulates hypoxic genes during normoxia involved in the aerobic repression of genes such as COX5b, TIR1, and HEM13 binds DNA intrastrand cross-links formed by cisplatin
augustus_masked-CBS12357_Chr11_polished-processed-gene-3.37	YKL046C	964.69814444252	997.959411226835	908.678740777019	995.077833372027	1011.02975133624	933.189540627475	966.378693852026	1030.56146770939	1000.50781471608	-0.0621049619023957	0.521816545497615	-0.0277515399413823	0.797018940384014	0.0343534219610134	0.736095171719067	DCW1	Putative mannosidase GPI-anchored membrane protein required for cell wall biosynthesis in bud formation homologous to Dfg5p
augustus_masked-CBS12357_Chr11_polished-processed-gene-3.27	YKL059C	696.945190066637	760.06799865941	640.326247155736	774.372233618384	764.125643641492	723.674898617666	739.534010979393	758.633352347786	856.534844506674	-0.164682640098405	0.12594900854529	-0.0559305167879257	0.645374479708336	0.10875212331048	0.3318524833718	MPE1	Essential conserved subunit of CPF cleavage and polyadenylation factor plays a role in 3' end formation of mRNA via the specific cleavage and polyadenylation of pre-mRNA contains a ubiquitin-like (UBL) domain, a RNA-binding zinc knuckle motif and a RING finger domain
augustus_masked-CBS12357_Chr11_polished-processed-gene-3.26	YKL060C	59984.5368670912	52813.8677925624	50792.1303933353	87096.8986200215	105633.452661453	102639.524353238	96094.6628351848	95444.0031212569	97363.2860276989	-0.811500445846226	1.25944980898065e-22	0.0315786565990863	0.763693175398146	0.843079102445312	2.70826795052745e-24	FBA1	Fructose 1,6-bisphosphate aldolase required for glycolysis and gluconeogenesis catalyzes conversion of fructose 1,6 bisphosphate to glyceraldehyde-3-P and dihydroxyacetone-P
augustus_masked-CBS12357_Chr11_polished-processed-gene-3.35	YKL049C	547.318539091879	551.789625000792	524.305862124752	610.745668283787	602.360883427694	696.494620735312	529.982420523059	460.895110782373	492.429289411876	0.128289275292751	0.266108507802017	0.357805045352182	0.00124725891930011	0.229515770059431	0.0380382305666102	CSE4	Histone H3-like centromere protein associated with promoters, accessible chromatin, RNAPII-bound regions phosphorylated Cse4p associates with centromeres
augustus_masked-CBS12357_Chr11_polished-processed-gene-3.24	YKL065C	14998.1029884962	15073.0368045834	15878.8510169505	17186.4972635746	16878.8756380976	17822.334709775	13869.0601178721	13190.8180705915	12981.5628138813	0.197467604908725	0.00166748579263653	0.37170671129799	2.34669785537048e-09	0.174239106389265	0.00613817037256903	YET1	Endoplasmic reticulum transmembrane protein may interact with ribosomes, based on co-purification experiments homolog of human BAP31 protein
augustus_masked-CBS12357_Chr11_polished-processed-gene-3.25	YKL063C	1599.62702522357	1554.68454271243	1494.09457669672	1228.1505572498	1437.79073058448	1610.43146452945	859.568417163118	975.254054415501	907.65568175494	0.748454551524542	7.73082239307421e-14	0.628871399101046	9.26260471913239e-10	-0.119583152423496	0.273837463293404	YKL063C	Putative protein of unknown function green fluorescent protein (GFP)-fusion protein localizes to the Golgi
augustus_masked-CBS12357_Chr11_polished-processed-gene-3.36	YKL048C	198.84594405856	256.646337209671	246.211198768042	283.492537614593	275.638637469563	220.839757794123	237.017090176339	286.676758906636	294.205634775739	-0.212709841888231	0.192339600347204	-0.0641765999261309	0.731760966382427	0.1485332419621	0.380030488646965	ELM1	Serine/threonine protein kinase regulates the orientation checkpoint, the morphogenesis checkpoint and the metabolic switch from fermentative to oxidative metabolism by phosphorylating the activation loop of Kin4p, Hsl1p and Snf4p respectively cooperates with Hsl7p in recruiting Hsl1p to the septin ring, a prerequisite for subsequent recruitment, phosphorylation, and degradation of Swe1p
augustus_masked-CBS12357_Chr11_polished-processed-gene-3.38	YKL040C	2162.69573810226	2185.44227147004	2384.17462979701	2081.48212181453	1977.36134524497	1947.91991490201	2963.22224756942	2726.65547538852	2540.39262652101	-0.286683205159553	0.000501123135459827	-0.449445210486331	5.73706979758847e-08	-0.162762005326778	0.0593127922023427	NFU1	Protein involved in Fe-S cluster transfer to mitochondrial clients protects [4Fe-4S] clusters from damage due to oxidative stress acts along with Bol3 at a late step in the transfer of [4Fe-4S] clusters from the ISA complex to client proteins
augustus_masked-CBS12357_Chr11_polished-processed-gene-3.28	YKL057C	1579.93930799005	1626.74293739053	1618.971479669	1565.86817756248	1617.64760213798	1295.59324572552	1165.75787700466	1202.01444892043	1059.97491110692	0.486151532541132	3.0800114821494e-07	0.380801622325973	0.000109829962925141	-0.105349910215159	0.309449736370436	NUP120	Subunit of the Nup84p subcomplex of the nuclear pore complex (NPC) contributes to nucleocytoplasmic transport and NPC biogenesis and is involved in establishment of a normal nucleocytoplasmic concentration gradient of the GTPase Gsp1p also plays roles in several processes that may require localization of genes or chromosomes at the nuclear periphery, including double-strand break repair, transcri…
augustus_masked-CBS12357_Chr11_polished-processed-gene-3.43	YKL025C	1254.10758777528	1264.47676140611	1146.03342160377	1227.19924000948	1030.18610451945	1240.10017838238	943.999397783874	1060.05875479946	1043.28239282177	0.261630748868753	0.00843832848317637	0.195726384927265	0.061642346808491	-0.0659043639414881	0.548921685089677	PAN3	Essential subunit of the Pan2p-Pan3p poly(A)-ribonuclease complex poly (A) mRNA binding subunit which recruits mRNA to the complex the Pan2p-Pan3p complex controls poly(A) tail length and regulates the stoichiometry and activity of postreplication repair complexes
augustus_masked-CBS12357_Chr11_polished-processed-gene-3.47	YKL020C	4773.28704326712	5243.48208945297	5116.41041468698	3782.43734750208	3631.19317006235	3518.71347418636	4352.7730852556	4490.04016924188	4510.10978416851	0.17932868542904	0.0100395722745259	-0.286222645035506	4.55962336922013e-05	-0.465551330464546	5.46176610728267e-12	SPT23	ER membrane protein involved in regulation of OLE1 transcription inactive ER form dimerizes and one subunit is then activated by ubiquitin/proteasome-dependent processing followed by nuclear targeting SPT23 has a paralog, MGA2, that arose from the whole genome duplication
augustus_masked-CBS12357_Chr11_polished-processed-gene-3.45	YKL022C	1038.52708406822	1051.26288126269	1034.44129554343	723.95241988156	691.757198282687	645.531599705899	683.585770809012	671.9850715207	762.639429152714	0.554102727100966	1.66656483885035e-09	-0.0368435892082224	0.753250125469063	-0.590946316309188	1.64732906212732e-10	CDC16	Subunit of the anaphase-promoting complex/cyclosome (APC/C) which is a ubiquitin-protein ligase required for degradation of anaphase inhibitors, including mitotic cyclins, during the metaphase/anaphase transition required for sporulation
augustus_masked-CBS12357_Chr11_polished-processed-gene-3.33	YKL052C	6979.29575928313	6617.52709482166	6508.65503505879	3136.49294132655	3216.13885109274	3226.52548695106	3661.04938860362	3626.32273163571	3590.97799609253	0.880726883522983	9.07795644858741e-47	-0.182454473617514	0.0068843160572309	-1.0631813571405	7.0393491488864e-67	ASK1	Essential subunit of the Dam1 complex (aka DASH complex) couples kinetochores to the force produced by MT depolymerization thereby aiding in chromosome segregation phosphorylated during the cell cycle by cyclin-dependent kinases
augustus_masked-CBS12357_Chr11_polished-processed-gene-3.31	YKL054C	4839.24089599942	5099.36530009677	4371.57725582395	4980.14575306172	4662.44351642531	4655.75509893149	5617.2033131062	6264.48634575401	6319.16145332147	-0.343863051408823	1.64990042693222e-05	-0.344684854244032	2.40115600492692e-05	-0.000821802835209699	0.992411867630134	DEF1	RNAPII degradation factor forms a complex with Rad26p in chromatin, enables ubiquitination and proteolysis of RNAPII present in an elongation complex mutant is deficient in Zip1p loading onto chromosomes during meiosis
augustus_masked-CBS12357_Chr11_polished-processed-gene-3.44	YKL024C	1751.22244792168	1812.31798121906	1765.10402570039	1169.16888835012	1347.33017388597	1272.9430141569	1263.41298712023	1201.09265869886	1249.85230660048	0.515716021126851	1.26401991698106e-10	0.0281002573347954	0.783284648533457	-0.487615763792056	1.54032647012773e-09	URA6	Uridylate kinase catalyzes the seventh enzymatic step in the de novo biosynthesis of pyrimidines, converting uridine monophosphate (UMP) into uridine-5'-diphosphate (UDP)
augustus_masked-CBS12357_Chr11_polished-processed-gene-3.46	YKL021C	332.722421246502	220.123589222141	295.807699239303	327.253130669194	475.716104049787	433.751934539227	389.603199731922	336.453430871132	403.750286022025	-0.394599101853261	0.0169796550994072	0.124432200799603	0.498317306302631	0.519031302652864	0.00154461173971379	YKL021C	NA
augustus_masked-CBS12357_Chr11_polished-processed-gene-3.30	YKL055C	77.7664830724072	92.7875219142656	101.84995632491	80.8619654269811	65.9829942977333	38.5053936666677	139.361980060766	97.7097634858631	75.1163322831675	-0.175668083460405	0.531589852686627	-0.661388203521351	0.0138605579382307	-0.485720120060946	0.0705937456281449	OAR1	Mitochondrial 3-oxoacyl-[acyl-carrier-protein] reductase may comprise a type II mitochondrial fatty acid synthase along with Mct1p human homolog CBR4 complements yeast null mutant
augustus_masked-CBS12357_Chr11_polished-processed-gene-3.42	YKL026C	3337.06807108178	3087.65285689173	3555.00630163641	4630.06100862491	4278.25221091754	4882.25741461777	3150.39454195761	2607.74453680667	2663.49994887398	0.242113428950751	0.00943354219706364	0.702670979080669	7.22998774678572e-15	0.460557550129918	3.65857558372149e-07	GPX1	Phospholipid hydroperoxide glutathione peroxidase induced by glucose starvation that protects cells from phospholipid hydroperoxides and nonphospholipid peroxides during oxidative stress GPX1 has a paralog, HYR1, that arose from the whole genome duplication
augustus_masked-CBS12357_Chr11_polished-processed-gene-3.29	YKL056C	5044.97754108971	4271.1873119471	5355.53639910198	11154.1946427218	13597.8180345506	13757.7506547847	11754.2166394318	10529.6097009341	10743.7220812786	-1.15311342481394	1.36134979214925e-33	0.218249810834195	0.0364263662255781	1.37136323564814	5.286499399067e-47	TMA19	Protein that associates with ribosomes homolog of translationally controlled tumor protein green fluorescent protein (GFP)-fusion protein localizes to the cytoplasm and relocates to the mitochondrial outer surface upon oxidative stress
augustus_masked-CBS12357_Chr11_polished-processed-gene-3.32	YKL053C-A	727.461151778594	723.54525067188	859.082240305759	1017.90944713964	862.03589324458	969.42991113728	1337.67156043728	1289.58451996908	1214.38070524454	-0.721598635022749	2.72434042538112e-13	-0.424259493211469	3.36063407196976e-05	0.29733914181128	0.00430508844478273	MDM35	Mitochondrial intermembrane space protein forms complex with Ups2p that transfers phosphatidylserine from outer membrane to inner membrane for phosphatidylethanolamine synthesis mutation affects mitochondrial distribution and morphology
augustus_masked-CBS12357_Chr11_polished-processed-gene-4.22	YKR027W	1035.5739264832	1192.41836672801	961.817848424798	1176.77942627265	1096.16909881718	1120.05395106866	1048.77519301204	1051.76264280537	1005.72422668019	0.0368606768965698	0.736794669525815	0.125829309227558	0.229717117983378	0.0889686323309886	0.394182238346208	BCH2	Member of the ChAPs (Chs5p-Arf1p-binding proteins) family part of the exomer complex with Chs5p to mediate export of specific cargo proteins, including Chs3p, from the Golgi to the plasma membrane BCH2 has a paralog, CHS6, that arose from the whole genome duplication
augustus_masked-CBS12357_Chr11_polished-processed-gene-4.13	YKR003W	1385.03090737819	1516.18759213098	1441.84112084307	1652.43804643137	1760.25600916856	1603.63639505886	1425.15426324915	1372.54563990991	1424.08046620172	0.0406355084080338	0.653315264372977	0.246732166604713	0.00276876519092413	0.20609665819668	0.0114738670148315	OSH6	Member of an oxysterol-binding protein family family members have overlapping, redundant functions in sterol metabolism and collectively perform a function essential for viability GFP-fusion protein localizes to the cell periphery
augustus_masked-CBS12357_Chr11_polished-processed-gene-4.10	YKL004W	302.206459534545	303.040098166804	329.462467416229	432.849344344428	471.459136675739	365.801239833343	575.758253389734	549.386972052589	525.814325982172	-0.801631440865026	1.48427400617862e-11	-0.369263865207432	0.00285521619937392	0.432367575657594	0.000505760954939097	AUR1	Phosphatidylinositol:ceramide phosphoinositol transferase required for sphingolipid synthesis can mutate to confer aureobasidin A resistance
augustus_masked-CBS12357_Chr11_polished-processed-gene-4.1	YKL018W	611.303620100821	661.357868963382	749.261417833683	400.504558173636	416.118560813124	450.739608215698	380.448033158587	403.744117045359	376.624943808659	0.785331362291661	2.1799036299584e-12	0.122090132961669	0.351697595275429	-0.663241229329992	3.85455225754081e-09	SWD2	Subunit of the COMPASS (Set1C) histone H3K4 methyltransferase complex required for Set1C stability and optimal activity COMPASS methylates histone H3 on lys 4 and is involved in telomeric silencing
augustus_masked-CBS12357_Chr11_polished-processed-gene-4.0	YKL019W	1230.48232709505	1206.23778488545	1397.55853113659	1298.54803303329	1200.46479948134	1348.8212899118	2086.36073799001	1903.4968075312	1732.89205447696	-0.569376305780765	1.41571837911071e-09	-0.565013100578882	3.83137477277044e-09	0.00436320520188343	0.969537966666584	RAM2	Alpha subunit of farnesyltransferase and geranylgeranyltransferase-I farnesyltransferase (Ram2p-Ram1p heterodimer) catalyzes the addition of 15-carbon isoprenoid farnesyl to substrate proteins containing a CAAX consensus motif type I geranylgeranyltransferase (Ram2p-Cdc43p heterodimer) catalyzes the addition of the 20-carbon isoprenoid geranylgeranyl to substrate proteins containing a CaaL consen…
augustus_masked-CBS12357_Chr11_polished-processed-gene-4.21	YKR025W	430.17662155243	396.814721378029	384.372878652267	322.496544467607	321.401036740572	279.730359872556	286.861885964496	321.704787326096	324.460824167571	0.367133434712899	0.00335305183194123	-0.0129033795768393	0.937571804984646	-0.380036814289738	0.00264002172648521	RPC37	RNA polymerase III subunit C37
augustus_masked-CBS12357_Chr11_polished-processed-gene-4.17	YKR016W	4489.78391510442	4788.42839155428	4484.05503367841	5118.08675290775	5173.27960131099	5275.23893233347	7777.82262441326	7674.82538474807	6663.44464295265	-0.678669591718843	3.311091171971e-20	-0.502482745525422	2.59694227303653e-11	0.176186846193421	0.0251882088159407	MIC60	Component of the MICOS complex MICOS (formerly MINOS or MitOS) is a mitochondrial inner membrane complex that extends into the intermembrane space and has a role in the maintenance of crista junctions, inner membrane architecture, and formation of contact sites to the outer membrane Mic60p is also involved in import of intermembrane space (IMS) proteins, probably by positioning Mia40p relative to…
augustus_masked-CBS12357_Chr11_polished-processed-gene-4.8	YKL007W	2855.70338472219	2638.52176677481	2685.29623980109	2494.35380411229	2487.13318828714	2492.65798412751	3042.56702453833	2806.85122466465	2620.72537076829	-0.0500404018315943	0.563524521756231	-0.17890422137969	0.0288912226851355	-0.128863819548096	0.115125872540452	CAP1	Alpha subunit of the capping protein heterodimer (Cap1p and Cap2p) capping protein (CP) binds to the barbed ends of actin filaments preventing further polymerization localized predominantly to cortical actin patches
augustus_masked-CBS12357_Chr11_polished-processed-gene-4.7	YKL009W	283.5031281627	254.67213461575	371.973753534452	410.01773057681	604.489367114718	530.015418705896	173.948164893365	214.777121624586	218.04602009975	0.558807150044656	0.000998969353624724	1.2880390719538	5.94167337355149e-15	0.729231921909148	8.1077667715763e-06	MRT4	Protein involved in mRNA turnover and ribosome assembly required at post-transcriptional step for efficient retrotransposition localizes to the nucleolus
maker-CBS12357_Chr11_polished-augustus-gene-4.96	YKL002W	2137.10170569868	2238.7457415059	2196.41644944153	2607.56055571006	2512.67499253142	2878.84443237262	2161.63655203743	2176.34671311437	2215.93180235344	0.00404735538088452	0.964328665641227	0.28466465454072	0.000251017177407189	0.280617299159836	0.000238592850655662	DID4	Class E Vps protein of the ESCRT-III complex required for sorting of integral membrane proteins into lumenal vesicles of multivesicular bodies, and for delivery of newly synthesized vacuolar enzymes to the vacuole, involved in endocytosis
augustus_masked-CBS12357_Chr11_polished-processed-gene-4.12	YKR002W	2538.73113726251	2353.24949195329	2296.49510217818	1861.7278393012	1794.31174816094	1738.4052728922	2231.826162433	2290.64870058839	2157.50798835542	0.104534393189075	0.189824642766507	-0.305444261916923	8.16762658121769e-05	-0.409978655105998	4.75087726962981e-08	PAP1	Poly(A) polymerase one of three factors required for mRNA 3'-end polyadenylation, forms multiprotein complex with polyadenylation factor I (PF I), also required for mRNA nuclear export may also polyadenylate rRNAs
maker-CBS12357_Chr11_polished-augustus-gene-4.95	YHL001W	5684.82835117914	4942.41619388008	5630.08845528218	10022.1271267441	12169.6054805577	13419.1296928337	9333.18370114984	7870.2449117198	9608.63083788851	-0.70930173119062	8.76574067017639e-12	0.40250347769306	0.00020051340859638	1.11180520888368	2.81738102161008e-27	RPL14B	Ribosomal 60S subunit protein L14B homologous to mammalian ribosomal protein L14, no bacterial homolog RPL14B has a paralog, RPL14A, that arose from the whole genome duplication
augustus_masked-CBS12357_Chr11_polished-processed-gene-4.18	YKR020W	706.789048683397	654.448159884661	755.46098039259	746.784033649179	753.483225206373	716.879829147077	1092.51654441798	1052.68443302694	1005.72422668019	-0.565869335887747	5.59836658268158e-10	-0.500334403292219	9.02759000527257e-08	0.0655349325955287	0.538864139871589	VPS51	Component of the GARP (Golgi-associated retrograde protein) complex GARP is required for the recycling of proteins from endosomes to the late Golgi, and for mitosis after DNA damage induced checkpoint arrest links the (VFT/GARP) complex to the SNARE Tlg1p
augustus_masked-CBS12357_Chr11_polished-processed-gene-4.2	YKL015W	4633.50425090912	5303.69526856754	4618.67410638612	3016.62696904656	3027.76804479115	2698.77509140203	1769.99887084476	1683.18894457723	1731.84877208414	1.4739531820731	2.26610485471218e-77	0.746223909150458	6.68183103595579e-20	-0.727729272922643	5.74536399075263e-20	PUT3	Transcriptional activator binds specific gene recruitment sequences and is required for DNA zip code-mediated targeting of genes to nuclear periphery regulates proline utilization genes, constitutively binds PUT1 and PUT2 promoters as a dimer, undergoes conformational change to form active state
augustus_masked-CBS12357_Chr11_polished-processed-gene-4.23	YKR028W	1788.62911066537	2097.59025604058	1973.23219732086	1683.83151536184	1607.00518370286	1470.00002880396	1977.51597984036	1909.94933908215	1996.84249986087	-0.00584451770767311	0.953540428464585	-0.301344618418969	0.000703220200297668	-0.295500100711296	0.000717402703918606	SAP190	Protein that forms a complex with the Sit4p protein phosphatase required for Sit4p function member of a family of similar proteins including Sap4p, Sap155p, and Sap185p
snap_masked-CBS12357_Chr11_polished-processed-gene-4.70	YKR030W	1131.05935506577	1113.45026297119	1092.89431395599	1718.07893601327	1762.38449285558	1768.98308550985	1001.982119415	1028.71788726626	1095.44651246286	0.0934731953109281	0.275954875610065	0.740953666393136	8.48401231629197e-22	0.647480471082208	2.79548540557194e-17	GMH1	Golgi membrane protein of unknown function interacts with Gea1p and Gea2p required for localization of Gea2p
augustus_masked-CBS12357_Chr11_polished-processed-gene-4.20	YKR023W	1199.96636538309	1206.23778488545	1007.87174171954	739.173495726639	902.477083298029	807.480755421589	1529.93005847731	1446.28885763509	1501.28336327053	-0.386006679338207	0.000106789213456147	-0.857607742699659	6.82904074460259e-18	-0.471601063361452	3.30979432968904e-06	YKR023W	Putative protein of unknown function the authentic, non-tagged protein is detected in highly purified mitochondria in high-throughput studies
augustus_masked-CBS12357_Chr11_polished-processed-gene-4.19	YKR021W	676.27308697144	687.02250268435	609.328434361198	735.36822676537	769.446852859051	655.724203911782	575.758253389734	610.225126675862	671.87386097722	0.0846126664618283	0.473496455933317	0.215088526876503	0.0591286649953121	0.130475860414675	0.254101389039877	ALY1	Alpha arrestin, substrate of calcineurin controls nutrient-mediated intracellular sorting of permease Gap1p interacts with AP-1 subunit Apl4p
augustus_masked-CBS12357_Chr11_polished-processed-gene-4.6	YKL012W	1005.05796477124	1141.08909928607	1018.4995632491	957.02514375933	860.971651401068	728.204944931391	942.982157053504	914.415899792228	879.487057148753	0.205671862229116	0.0617226976399863	-0.100695568075845	0.403627523875028	-0.306367430304961	0.00489061239054946	PRP40	U1 snRNP protein involved in splicing interacts with the branchpoint-binding protein during the formation of the second commitment complex
augustus_masked-CBS12357_Chr11_polished-processed-gene-4.16	YKR013W	137.814020634646	200.381563282935	201.04295726743	143.648903287931	157.50779283975	189.129433598044	266.517071357085	302.347192673237	322.374259381927	-0.692407163239922	3.69677034709884e-05	-0.827071604055945	1.53116936039974e-06	-0.134664440816023	0.483956349595274	PRY2	Sterol binding protein involved in the export of acetylated sterols secreted glycoprotein and member of the CAP protein superfamily (cysteine-rich secretory proteins (CRISP), antigen 5, and pathogenesis related 1 proteins) sterol export function is redundant with that of PRY1
augustus_masked-CBS12357_Chr11_polished-processed-gene-4.15	YKR008W	2245.38415048305	2201.23589222141	2277.01076270733	2008.23069431008	1966.71892680986	1954.7149843726	1715.06787140475	1950.508108831	2036.4872307881	0.235486188142965	0.00389356667622446	0.0560143718826024	0.551801254279742	-0.179471816260362	0.0317702531832376	RSC4	Component of the RSC chromatin remodeling complex found in close proximity to nucleosomal DNA displaced from the surface of nucleosomal DNA after chromatin remodeling
augustus_masked-CBS12357_Chr11_polished-processed-gene-4.14	YKR007W	2575.15341414452	2655.30248882313	2557.76238144643	2068.16368045008	2164.66790970306	2199.33748531378	1186.10269161207	1088.63425166796	995.291402751969	1.23890555387705	1.34199661570905e-55	0.96523866904045	2.35701778577124e-33	-0.273666884836604	0.000745092853753672	MEH1	Component of the EGO and GSE complexes EGO is involved in the regulation of microautophagy and GSE is required for proper sorting of amino acid permease Gap1p loss results in a defect in vacuolar acidification
augustus_masked-CBS12357_Chr11_polished-processed-gene-4.5	YKL014C	112.219988231069	114.503750447392	65.538232765594	125.5738757219	134.09447228249	148.359016774514	78.3275362385327	82.0393297192624	107.458086460642	0.113041373369838	0.651820663760008	0.561123529624195	0.0146771544584784	0.448082156254357	0.0480068189994943	URB1	Protein required for the normal accumulation of 25S and 5.8S rRNAs nucleolar protein associated with the 27SA2 pre-ribosomal particle
augustus_masked-CBS12357_Chr11_polished-processed-gene-4.34	YKR009C	2638.15410929179	2771.78044186444	2378.86071903224	2785.45687964942	2273.22057774126	2534.56091252948	1128.11996998094	1155.92493784219	1057.88834632128	1.20347032827571	6.35443092529248e-40	1.16786449226285	3.24941522630892e-37	-0.0356058360128611	0.74160384100095	FOX2	3-hydroxyacyl-CoA dehydrogenase and enoyl-CoA hydratase multifunctional enzyme of the peroxisomal fatty acid beta-oxidation pathway mutation is functionally complemented by human HSD17B4
augustus_masked-CBS12357_Chr11_polished-processed-gene-4.45	YKR029C	828.852895531226	971.307676208908	877.680927982482	978.90544028663	923.761920168266	1041.91065215689	1055.89587812464	1114.44437787178	1153.87032646088	-0.307914663404292	0.00115857383021271	-0.172969486279259	0.0870522405354603	0.134945177125033	0.181862460926721	SET3	Defining member of the SET3 histone deacetylase complex which is a meiosis-specific repressor of sporulation genes necessary for efficient transcription by RNAPII
augustus_masked-CBS12357_Chr11_polished-processed-gene-4.43	YKR024C	199.830329920236	172.742726968048	230.269466473709	167.431834295867	177.728387866475	175.539294656867	187.172294388182	178.827302983561	203.440066600245	0.0822728997208365	0.643763799625172	-0.123595382166908	0.498660755499727	-0.205868281887745	0.225303076784744	DBP7	Putative ATP-dependent RNA helicase of the DEAD-box family involved in ribosomal biogenesis required at post-transcriptional step for efficient retrotransposition
augustus_masked-CBS12357_Chr11_polished-processed-gene-4.31	YKR001C	3601.86786787263	3359.10571355581	3454.04199710563	3458.98948579416	3360.87574181035	3303.5362742844	2959.15328464794	2992.13105919917	3225.82915860491	0.181352868010237	0.0112671769778135	0.14088392154445	0.0609337104885647	-0.0404689464657872	0.613351371704141	VPS1	Dynamin-like GTPase required for vacuolar sorting also involved in actin cytoskeleton organization, endocytosis, late Golgi-retention of some proteins, regulation of peroxisome biogenesis
augustus_masked-CBS12357_Chr11_polished-processed-gene-4.27	YKL008C	1406.68739633506	1361.21268850822	1266.4820656054	2094.80056317897	2512.67499253142	2319.38371262751	1483.13698488027	1593.77529308545	1677.59808765741	-0.234234351909953	0.0119806697677424	0.535926084808248	3.13216807803383e-09	0.7701604367182	3.48381413643022e-18	LAC1	Ceramide synthase component involved in synthesis of ceramide from C26(acyl)-coenzyme A and dihydrosphingosine or phytosphingosine, functionally equivalent to Lag1p LAC1 has a paralog, LAG1, that arose from the whole genome duplication
augustus_masked-CBS12357_Chr11_polished-processed-gene-4.36	YKR011C	4108.82658663579	4059.9476343976	4072.22694940812	3869.00721637097	3404.50965739433	4046.4638697354	4110.66979142741	4215.34668321558	4040.63270739872	-0.0146917732668161	0.868638197379069	-0.126616818838765	0.124470108927932	-0.111925045571949	0.16832152124221	YKR011C	Protein of unknown function green fluorescent protein (GFP)-fusion protein localizes to the nucleus protein abundance increases in response to DNA replication stress
augustus_masked-CBS12357_Chr11_polished-processed-gene-4.44	YKR026C	283.5031281627	262.568944991432	288.722484886265	357.695282359352	384.191305507769	369.198774568637	619.499604795668	616.677658226815	591.541116729944	-1.10904543103642	9.31362665755549e-25	-0.706538490830072	9.15255805874986e-11	0.402506940206351	0.000532336450711536	GCN3	Alpha subunit of translation initiation factor eIF2B guanine-nucleotide exchange factor for eIF2 activity subsequently regulated by phosphorylated eIF2
augustus_masked-CBS12357_Chr11_polished-processed-gene-4.30	YKL001C	3256.34843042434	2629.63785510217	3592.20367698985	2433.46950073197	2405.18656633673	2744.07555453929	2968.30845122128	3090.76261290659	2962.92199561383	0.0702844187620569	0.538562472078793	-0.247062191792698	0.0222808124039852	-0.317346610554755	0.00231221369118185	MET14	Adenylylsulfate kinase required for sulfate assimilation and involved in methionine metabolism human homolog PAPSS2 complements yeast null mutant
augustus_masked-CBS12357_Chr11_polished-processed-gene-4.28	YKL005C	1107.43409438555	1426.36137410759	1167.28906466288	1223.39397104821	1171.73026970652	1194.79971524513	1304.10261633505	1271.14871553778	1190.38521020964	-0.0250478886716315	0.82968418371684	-0.0678818533108373	0.560916601670015	-0.0428339646392058	0.714248303184009	BYE1	Negative regulator of transcription elongation contains a TFIIS-like domain that associates with chromatin and a PHD domain that interacts with H3K4me3 multicopy suppressor of temperature-sensitive ess1 mutations, binds RNA polymerase II large subunit
augustus_masked-CBS12357_Chr11_polished-processed-gene-4.38	YKR015C	77.7664830724072	64.1615843024177	81.4799650599277	61.8356206206326	59.5975432366623	87.2033915392179	46.7930735970455	70.9778470604854	75.1163322831675	0.191628405583931	0.477491600045234	0.0971993290703524	0.746175590880634	-0.0944290765135787	0.7398537646334	YKR015C	Putative protein of unknown function
augustus_masked-CBS12357_Chr11_polished-processed-gene-4.24	YKL013C	6232.14689027101	5416.22481642101	6364.29379261565	6030.39998637216	6533.3806773191	6693.14342852958	5678.23775692843	5227.47234649367	5212.23883453757	0.158900373081787	0.0591817093255269	0.254031913983804	0.00252817588713003	0.0951315409020171	0.277702688815925	ARC19	Subunit of the ARP2/3 complex ARP2/3 is required for the motility and integrity of cortical actin patches mutation is functionally complemented by human ARPC4
augustus_masked-CBS12357_Chr11_polished-processed-gene-4.29	YKL003C	1229.49794123338	1234.8637224973	1370.9889773127	1243.37163309487	1251.54840796991	1396.38677620592	1089.46482222686	972.488683750807	924.348200040089	0.356524917173626	0.000182536423208976	0.376052084868154	0.000112558301474374	0.0195271676945286	0.860687297718348	MRP17	Mitochondrial ribosomal protein of the small subunit MRP17 exhibits genetic interactions with PET122, encoding a COX3-specific translational activator
augustus_masked-CBS12357_Chr11_polished-processed-gene-4.37	YKR014C	3724.91610058214	3954.32779562285	3826.90140243421	4350.37373997158	4586.88234553597	4969.46080615699	3926.54921923034	3760.90410398416	3632.70929180541	0.0232797053564992	0.786665347056486	0.294087600592725	9.9066362246837e-05	0.270807895236226	0.000280011494804502	YPT52	Endosomal Rab family GTPase required for vacuolar protein sorting, endocytosis and multivesicular body (MVB) biogenesis and sorting required for localization of the CORVET complex to endosomes
augustus_masked-CBS12357_Chr11_polished-processed-gene-4.42	YKR022C	1500.20405319429	1374.0450053687	1534.83455922668	1690.49073604406	1796.44023184796	1838.06629179416	1159.65443262243	1072.96381790136	986.945143609395	0.448200924839795	3.75950901206876e-07	0.716672175323872	2.89560732313878e-16	0.268471250484077	0.00263225887406464	NTR2	Essential protein that forms a dimer with Ntr1p also forms a trimer, with Ntr2p and the DExD/H-box RNA helicase Prp43p, that is involved in spliceosome disassembly
augustus_masked-CBS12357_Chr11_polished-processed-gene-4.35	YKR010C	300.237687811192	270.465755367115	286.951181298006	208.338475629516	300.116199870335	226.50231568628	218.706757029669	225.838604283363	214.916172921285	0.365549737231242	0.0175322117441665	0.14883729830771	0.384204058227393	-0.216712438923532	0.175644565330818	TOF2	Protein required for rDNA silencing and mitotic rDNA condensation stimulates Cdc14p phosphatase activity and biphasic release to promote rDNA repeat segregation required for condensin recruitment to the replication fork barrier site
snap_masked-CBS12357_Chr11_polished-processed-gene-4.75	YKL006C-A	563.068712878695	462.950508274368	666.895800979625	767.713012936162	787.538964198752	956.972283774534	573.723771928993	537.403699172247	604.060505443805	-0.0165745523738428	0.914324577108202	0.535985358899672	5.49939785102845e-05	0.552559911273515	2.23924581667031e-05	SFT1	Intra-Golgi v-SNARE required for transport of proteins between an early and a later Golgi compartment
augustus_masked-CBS12357_Chr11_polished-processed-gene-4.26	YKL010C	1645.89316072234	1546.78773233675	1586.2023632862	1406.04688118915	1345.20169019895	1335.23115097062	1325.46467167283	1455.50675985073	1388.60886484578	0.194548280739044	0.0155060434259399	-0.0287191444162594	0.769238139726834	-0.223267425155303	0.00566837825491322	UFD4	Ubiquitin-protein ligase (E3) interacts with Rpt4p and Rpt6p, two subunits of the 19S particle of the 26S proteasome cytoplasmic E3 involved in the degradation of ubiquitin fusion proteins
augustus_masked-CBS12357_Chr11_polished-processed-gene-4.3	YKL017C	1078.88690439694	1088.77273054718	1133.63429648595	490.879696003791	421.439770030683	559.460719745112	555.413438782323	494.079558758704	514.338219661133	1.05993346035732	8.38500514514673e-24	-0.0861705503746765	0.50466915476189	-1.14610401073199	3.09841245190441e-27	HCS1	Hexameric DNA polymerase alpha-associated DNA helicase A involved in lagging strand DNA synthesis contains single-stranded DNA stimulated ATPase and dATPase activities
augustus_masked-CBS12357_Chr11_polished-processed-gene-4.40	YKR018C	4078.31062492384	4246.50977952309	4282.12642461685	3388.59201001067	2941.56445546669	3200.47772064714	3100.54974616945	3042.82952138523	3130.89046085813	0.43953075664003	9.29104557829163e-10	0.0394016646417959	0.652742551452943	-0.400129091998234	3.19603086425591e-08	YKR018C	Protein of unknown function green fluorescent protein (GFP)-fusion protein localizes to the cytoplasm and nucleus protein abundance increases in response to DNA replication stress
augustus_masked-CBS12357_Chr11_polished-processed-gene-4.41	YKR019C	313.034704012981	340.549947451294	292.265092062784	326.301813428877	354.392533889438	300.115568284321	321.448070797095	238.743667385269	301.508611525492	0.131544509098516	0.390969478416233	0.183696144737693	0.235253858478558	0.0521516356391772	0.749339819922757	IRS4	EH domain-containing protein involved in regulating phosphatidylinositol 4,5-bisphosphate levels and autophagy Irs4p and Tax4p bind and activate the PtdIns phosphatase Inp51p
maker-CBS12357_Chr11_polished-snap-gene-4.101	YKR004C	525.662050135006	573.505853533918	541.133246213215	538.445558019663	521.478503320795	528.882907127464	391.637681192663	327.235528655485	371.40853184455	0.579507365105096	1.19190697672801e-07	0.534562106446767	2.11107464494866e-06	-0.044945258658329	0.722548231300934	ECM9	Non-essential protein of unknown function
augustus_masked-CBS12357_Chr11_polished-processed-gene-4.39	YKR017C	486.286615667964	469.86021735309	542.018898007345	375.770309925383	349.071324671879	395.246540872559	405.879051417851	413.883809482571	405.836850807669	0.285060793605527	0.0130442518378076	-0.127772723632988	0.317621894697303	-0.412833517238515	0.000321797997847553	HEL1	RING finger ubiquitin ligase (E3) involved in ubiquitination and degradation of excess histones interacts with Ubc4p and Rad53p
augustus_masked-CBS12357_Chr11_polished-processed-gene-4.33	YKR006C	2154.82065120885	2360.15920103201	2238.92773555975	2277.45347331992	2411.5720173978	2419.04473152947	1843.24020343144	1745.87067964363	1545.10122376904	0.391032579242629	2.98100705766854e-06	0.463763753401453	4.40011778564026e-08	0.0727311741588236	0.430928854856237	MRPL13	Mitochondrial ribosomal protein of the large subunit not essential for mitochondrial translation
augustus_masked-CBS12357_Chr11_polished-processed-gene-4.4	YKL016C	6493.99352947684	6735.9792504569	6786.7496984155	6557.42973750801	6645.12607088785	7120.10029359822	6036.30649401887	5625.68572220964	5055.7464756143	0.257439111747448	0.000965980997618282	0.278965946213245	0.000464409992798044	0.0215268344657973	0.81215429749464	ATP7	Subunit d of the stator stalk of mitochondrial F1F0 ATP synthase F1F0 ATP synthase is a large, evolutionarily conserved enzyme complex required for ATP synthesis
augustus_masked-CBS12357_Chr11_polished-processed-gene-4.25	YKL011C	346.503823309966	326.73052929385	341.861592534044	429.995392623476	449.110057961991	421.294307176481	280.758441582273	247.961569600917	243.084797527473	0.386345757014911	0.00177447360867396	0.736200167854762	1.3269140280428e-09	0.349854410839851	0.00375094548536135	CCE1	Mitochondrial cruciform cutting endonuclease cleaves Holliday junctions formed during recombination of mitochondrial DNA CCE1 has a paralog, MRS1, that arose from the whole genome duplication
maker-CBS12357_Chr11_polished-snap-gene-4.102	YKR005C	516.802577379921	446.169786226043	499.507611889122	379.575578886653	384.191305507769	369.198774568637	613.396160413444	574.275308034837	496.602418983163	-0.199901738182056	0.0959124694676443	-0.560206071170146	2.39724657444888e-06	-0.36030433298809	0.00266702132715273	YKR005C	Putative protein of unknown function
augustus_masked-CBS12357_Chr11_polished-processed-gene-5.31	YKR082W	741.242553842059	605.093095036647	563.274541066456	540.348192500298	564.048177061268	440.547004009815	668.327159853454	652.62747686784	694.826073619299	-0.0768428423763078	0.577733260495213	-0.37314807684804	0.00385274825046656	-0.296305234471732	0.0210435189205476	NUP133	Subunit of Nup84p subcomplex of nuclear pore complex (NPC) contributes to nucleocytoplasmic transport, NPC biogenesis is involved in establishment of a normal nucleocytoplasmic concentration gradient of GTPase Gsp1p
augustus_masked-CBS12357_Chr11_polished-processed-gene-5.42	YKR102W	59.0631517005625	73.0454959750601	121.334295795762	122.719924000948	176.664146022963	112.118646264709	110.87923961039	115.223777695593	123.107322352969	-0.414222092504223	0.0916120811645404	0.216780238159389	0.406896333542524	0.631002330663611	0.00870093952357488	FLO10	Member of the FLO family of cell wall flocculation proteins not expressed in most lab strains overproduction induces flocculation that can be inhibited by mannose, sucrose, or glucose
augustus_masked-CBS12357_Chr11_polished-processed-gene-5.6	YKR039W	20631.7432748681	23118.8994761065	22021.7318610337	23461.3857807083	17435.4741222543	22239.1298656574	11782.6993798821	10564.6377293536	11022.278480162	0.964699025457694	4.34408068968629e-24	0.906560043248254	4.49171986185013e-21	-0.05813898220944	0.60275733245556	GAP1	General amino acid permease Gap1p senses the presence of amino acid substrates to regulate localization to the plasma membrane when needed essential for invasive growth
augustus_masked-CBS12357_Chr11_polished-processed-gene-5.35	YKR093W	2332.01010631054	2744.14160554956	2334.57812932575	2952.88871394529	2887.28812144759	2858.45922396086	2175.87792226262	2389.28025429582	2584.21048701953	0.0510358189373577	0.611676977880965	0.279767057714076	0.00242096590969641	0.228731238776718	0.0123505106357984	PTR2	Integral membrane peptide transporter mediates transport of di- and tri-peptides conserved protein that contains 12 transmembrane domains
augustus_masked-CBS12357_Chr11_polished-processed-gene-5.39	YKR097W	2135.13293397533	2046.26098859864	1863.41137484878	1878.85154962691	1179.1799626111	1587.78123296083	1040.63726716908	1482.23867627611	1554.49076530444	0.528553157087002	0.0129490879462651	0.175213664116595	0.460522032109461	-0.353339492970407	0.10840532401071	PCK1	Phosphoenolpyruvate carboxykinase key enzyme in gluconeogenesis, catalyzes early reaction in carbohydrate biosynthesis, glucose represses transcription and accelerates mRNA degradation, regulated by Mcm1p and Cat8p, located in the cytosol
augustus_masked-CBS12357_Chr11_polished-processed-gene-5.9	YKR044W	294.331372641136	316.859516324247	292.265092062784	231.170089397134	203.270192110759	231.032362000006	267.534312087456	248.883359822481	318.20112981064	0.112515761190642	0.460512319302994	-0.31435437773286	0.0363608441087989	-0.426870138923502	0.00286218770813869	UIP5	Protein of unknown function that interacts with Ulp1p a Ubl (ubiquitin-like protein)-specific protease for Smt3p protein conjugates
augustus_masked-CBS12357_Chr11_polished-processed-gene-5.12	YKR051W	673.319929386412	679.125692308667	638.554943567477	659.262847539976	575.754837339898	573.050858686289	824.982232330519	892.292934474674	761.596146759893	-0.312440502682111	0.00252340915860403	-0.447237811100251	2.10637443080128e-05	-0.13479730841814	0.227600527198233	YKR051W	Putative protein of unknown function
augustus_masked-CBS12357_Chr11_polished-processed-gene-5.38	YKR096W	2459.98026832843	2570.41177728455	2416.94374617981	1871.24101170438	1699.59422408839	1594.57630243141	1806.6195371381	1767.07185473962	1796.53228043909	0.467242644179366	2.56794990128009e-09	-0.0544932487770028	0.561209747671621	-0.521735892956369	3.2528985461299e-11	ESL2	hEST1A/B (SMG5/6)-like protein contributes to environment-sensing adaptive gene expression responses Esl2p and Esl1p contain a 14-3-3-like domain and a putative PilT N-terminus ribonuclease domain
augustus_masked-CBS12357_Chr11_polished-processed-gene-5.8	YKR042W	5985.06603899033	6322.38380703054	5682.34191113582	6280.59642057564	5593.65512949816	6262.78902872565	6087.1685305374	5692.97640838387	6353.58977228458	-0.0113639839092955	0.899438954568415	0.000437873725789475	0.996145705013312	0.011801857635085	0.896367116704985	UTH1	Mitochondrial inner membrane protein role in mitophagy is disputed implicated in cell wall biogenesis, the oxidative stress response, life span during starvation, and cell death
augustus_masked-CBS12357_Chr11_polished-processed-gene-5.30	YKR080W	227.393134047165	197.420259392054	201.04295726743	175.993689458724	175.599904179451	182.334364127456	147.49990590373	231.369345612751	210.743043349998	0.0801824835577012	0.677419549966091	-0.138608960716192	0.477931704996404	-0.218791444273893	0.230710846994914	MTD1	NAD-dependent 5,10-methylenetetrahydrafolate dehydrogenase plays a catalytic role in oxidation of cytoplasmic one-carbon units expression is regulated by Bas1p and Bas2p, repressed by adenine, and may be induced by inositol and choline
augustus_masked-CBS12357_Chr11_polished-processed-gene-5.13	YKR055W	309.097160566277	337.588643560413	326.80551203384	395.747971972049	418.247044500148	392.981517715696	343.827366865247	298.660031786978	290.032505204452	0.0609256620947702	0.663124583622849	0.364056394508152	0.0041218043709408	0.303130732413382	0.0153310395380181	RHO4	Non-essential small GTPase member of the Rho/Rac subfamily of Ras-like proteins likely to be involved in the establishment of cell polarity
augustus_masked-CBS12357_Chr11_polished-processed-gene-5.40	YKR099W	655.600983876243	646.551349508978	642.983202538125	613.599620004739	574.690595496386	552.665650274524	475.051421083049	442.459306351078	492.429289411876	0.457849070183278	5.73339359423738e-06	0.301447790239049	0.00472663699979836	-0.156401279944229	0.142035378466289	BAS1	Myb-related transcription factor involved in regulating basal and induced expression of genes of the purine and histidine biosynthesis pathways also involved in regulation of meiotic recombination at specific genes
augustus_masked-CBS12357_Chr11_polished-processed-gene-5.32	YKR086W	83.6727982424635	60.2131791145766	104.506911707299	80.8619654269811	64.9187524542214	96.2634841666691	100.706832306685	96.7879732642983	107.458086460642	-0.267606953403593	0.267577227962198	-0.306689520451362	0.218349450801198	-0.0390825670477687	0.88367675273761	PRP16	DEAH-box RNA helicase involved in second catalytic step of splicing and in exon ligation exhibits ATP-dependent RNA unwinding activity mediates the release of Yju2p and Cwc25p in the second step
augustus_masked-CBS12357_Chr11_polished-processed-gene-5.22	YKR064W	563.068712878695	717.622642890118	610.214086155328	661.16548202061	661.958426664356	604.761182882368	502.516920803054	459.051530339243	494.515854197519	0.369877540808714	0.00117438717623833	0.398206181292207	0.000655532825328403	0.028328640483493	0.82820035857555	OAF3	Putative transcriptional repressor with Zn(2)-Cys(6) finger negatively regulates transcription in response to oleate levels, based on mutant phenotype and localization to oleate-responsive promoters the authentic, non-tagged protein is detected in highly purified mitochondria in high-throughput studies
augustus_masked-CBS12357_Chr11_polished-processed-gene-5.26	YKR074W	3663.88417715822	3290.99572406555	3955.32091258301	3016.62696904656	3308.72789147827	3460.95538368636	2001.92975736925	1988.30150791516	1967.63059286186	0.86337699951744	2.37942648446491e-25	0.707555754814897	5.60891026760895e-17	-0.155821244702543	0.0800604783496923	AIM29	Protein of unknown function epitope-tagged protein localizes to the cytoplasm YKR074W is not an essential gene
augustus_masked-CBS12357_Chr11_polished-processed-gene-5.23	YKR067W	8914.59836333823	9072.44802036186	8988.4800586218	12514.5782963757	10514.7094138968	11670.5318157356	13946.3704133803	13868.3338834416	14272.1031338018	-0.636654189896206	1.67104099052368e-19	-0.276145037995829	0.000192753226942803	0.360509151900377	5.74197842013018e-07	GPT2	Glycerol-3-phosphate/dihydroxyacetone phosphate sn-1 acyltransferase located in lipid particles and the ER involved in the stepwise acylation of glycerol-3-phosphate and dihydroxyacetone in lipid biosynthesis
augustus_masked-CBS12357_Chr11_polished-processed-gene-5.11	YKR050W	2233.57152014294	2216.04241167581	2004.23001011539	1915.95292199929	1383.51439656537	1678.38215923534	1809.67125932922	1824.22284847663	1911.29334364948	0.215225296677421	0.045319466858672	-0.152383992249472	0.182778507633315	-0.367609288926893	0.000492937135524604	TRK2	Component of the Trk1p-Trk2p potassium transport system contributes to K(+) supply and maintenance of plasma-membrane potential TRK2 has a paralog, TRK1, that arose from the whole genome duplication
augustus_masked-CBS12357_Chr11_polished-processed-gene-5.36	YKR095W	2970.87653053829	3291.98282536251	2660.49798956546	1980.64249434088	2034.83040479461	1785.97075918632	2353.89505007746	2351.48685521167	2429.8046928819	0.318541947674785	0.000375712241678752	-0.294422533917295	0.00156349824327739	-0.61296448159208	3.49275799638871e-12	MLP1	Myosin-like protein associated with the nuclear envelope nuclear basket protein that connects the nuclear pore complex with the nuclear interior involved with Tel1p in telomere length control
augustus_masked-CBS12357_Chr11_polished-processed-gene-5.41	YKR101W	475.458371189528	547.841219812951	517.220647771715	502.2955028876	626.838445828466	448.474585058835	556.430679512693	587.180371136743	661.441037049003	-0.222560181853304	0.0951247092792519	-0.188753647358473	0.177081227300552	0.0338065344948303	0.822746190087165	SIR1	Protein involved in silencing at mating-type loci HML and HMR recruitment to silent chromatin requires interactions with Orc1p and with Sir4p, through a common Sir1p domain binds to centromeric chromatin
augustus_masked-CBS12357_Chr11_polished-processed-gene-5.7	YKR041W	832.790438977931	1054.22418515357	787.344444981258	665.922068222198	554.470000469662	551.533138696093	508.620365185277	556.761293825107	561.285927338113	0.699934154804674	9.49312484494911e-09	0.121671211361741	0.387899125430339	-0.578262943442934	2.64007353202819e-06	YKR041W	Protein of unknown function localizes to the mitotic spindle overexpression of YKR041W affects endocytic protein trafficking
augustus_masked-CBS12357_Chr11_polished-processed-gene-5.33	YKR090W	426.239078105726	410.634139535473	480.023272418269	357.695282359352	394.833723942888	348.813566156872	517.775531758612	555.839503603542	546.679973838608	-0.292583239127377	0.0105663086637288	-0.546156518625594	2.37885262001457e-06	-0.253573279498216	0.0340705965214363	PXL1	Protein that localizes to sites of polarized growth required for selection and/or maintenance of polarized growth sites, may modulate signaling by the GTPases Cdc42p and Rho1p contains LIM domains and has similarity to metazoan paxillin
snap_masked-CBS12357_Chr11_polished-processed-gene-5.107	YKR095W-A	463.645740849415	567.583245752157	542.904549801475	359.597916839987	452.302783492526	433.751934539227	330.60323737043	312.486885110449	269.166857348017	0.765492076721792	4.33680802042376e-09	0.434264149139194	0.00173578980050217	-0.331227927582598	0.013643463882613	PCC1	Component of the EKC/KEOPS protein complex EKC/KEOPS complex is required for t6A tRNA modification and telomeric TG1-3 recombination may have role in transcription
augustus_masked-CBS12357_Chr11_polished-processed-gene-5.34	YKR091W	170.298754069955	160.897511404524	177.13035882593	257.806972126022	316.079827523013	223.104780950986	372.310107315623	365.028927739639	373.495096630194	-1.08981459369105	2.05267878973507e-14	-0.464025975664243	0.00158408318089289	0.625788618026808	2.56518254543929e-05	SRL3	GTB motif (G1/S transcription factor binding) containing protein binds SBF-regulated promoters in hydroxyurea-treated cells when overexpressed, suppresses the lethality of a rad53 null mutation
augustus_masked-CBS12357_Chr11_polished-processed-gene-5.24	YKR069W	1170.43478953281	1326.66414311461	1185.00210054547	1071.18321259742	880.128004584281	1121.18646264709	1819.84366663292	1989.22329813672	2310.87050010022	-0.71976433017054	2.35912903841476e-11	-0.975677402658908	2.65201244882845e-19	-0.255913072488368	0.0265380480536844	MET1	S-adenosyl-L-methionine uroporphyrinogen III transmethylase involved in the biosynthesis of siroheme, a prosthetic group used by sulfite reductase required for sulfate assimilation and methionine biosynthesis
augustus_masked-CBS12357_Chr11_polished-processed-gene-5.19	YKR061W	353.394524341699	391.879214893228	403.85721812312	481.366523600617	454.43126717955	480.184909254914	702.913344686053	598.24185379552	689.60966165519	-0.776214563581593	1.15127071808358e-12	-0.481615891133032	1.87599992644967e-05	0.29459867244856	0.0116782044941524	KTR2	Mannosyltransferase involved in N-linked protein glycosylation member of the KRE2/MNT1 mannosyltransferase family KTR2 has a paralog, YUR1, that arose from the whole genome duplication
augustus_masked-CBS12357_Chr11_polished-processed-gene-5.0	YKR034W	59.0631517005625	49.3550648480136	71.7377953245015	101.790944713964	43.6339155839849	99.6610189019633	77.3102955081621	59.9163644017085	69.8999203190586	-0.172506715291848	0.568578745272193	0.216461901233099	0.479237089866357	0.388968616524947	0.173890901326234	DAL80	Negative regulator of genes in multiple nitrogen degradation pathways expression is regulated by nitrogen levels and by Gln3p member of the GATA-binding family, forms homodimers and heterodimers with Gzf3p
augustus_masked-CBS12357_Chr11_polished-processed-gene-5.21	YKR062W	835.743596562959	954.526954160583	864.396151070537	908.507964503141	853.521958496485	985.285073235319	848.378769129042	718.996372820502	740.730498903457	0.198858730118151	0.0614226495115849	0.247309235561249	0.0224018145179579	0.0484505054430986	0.680880532682733	TFA2	TFIIE small subunit involved in RNA polymerase II transcription initiation
augustus_masked-CBS12357_Chr11_polished-processed-gene-5.20	YKR062W	994.229720292801	1146.02460577088	964.474803807187	959.879095480282	918.440710950706	1082.68106898042	848.378769129042	827.767618965142	818.97667836509	0.310120421827412	0.00204140203280235	0.242517711716378	0.0214919296218019	-0.0676027101110336	0.545688588946944	TFA2	TFIIE small subunit involved in RNA polymerase II transcription initiation
augustus_masked-CBS12357_Chr11_polished-processed-gene-5.29	YKR078W	809.165178297706	765.003505144211	763.431846539757	641.187819973945	696.014165656735	638.736530235311	617.465123334926	591.789322244567	670.830578584398	0.310424983981286	0.00153571894000089	0.0714162152710556	0.530547590422298	-0.23900876871023	0.0170592432842806	YKR078W	Cytoplasmic protein of unknown function potential Cdc28p substrate contains a Phox homology (PX) domain and specifically binds phosphatidylinositol 3-phosphate (PtdIns-3-P)
augustus_masked-CBS12357_Chr11_polished-processed-gene-5.18	YKR060W	299.253301949516	266.517350179274	263.924234650635	234.024041118087	337.364664393249	260.477663039222	305.172219111166	265.475583810647	282.7295284547	-0.0390395097501362	0.821784788542952	-0.0363948581230686	0.845975404257056	0.00264465162706761	0.988750954818501	UTP30	Putative subunit of U3-containing 90S preribosome complex complex is involved in production of 18S rRNA and assembly of small ribosomal subunit
augustus_masked-CBS12357_Chr11_polished-processed-gene-5.25	YKR070W	795.383776234241	789.681037568218	830.74138289361	737.270861246004	739.64808124072	798.420662794138	638.827178672708	667.376120412876	690.652944048012	0.271652197055697	0.00371091773066887	0.185214415586635	0.0628554165014995	-0.0864377814690621	0.391685830913031	YKR070W	Putative protein of unknown function the authentic, non-tagged protein is detected in highly purified mitochondria in high-throughput studies
augustus_masked-CBS12357_Chr11_polished-processed-gene-5.1	YKR035W-A	1486.42265113082	1430.30977929543	1551.66194331514	2257.47581127325	2583.97919604672	2561.74119041183	2027.36077562851	1917.32366085467	1779.83976215394	-0.353190464116761	4.0412941665912e-05	0.36636458619719	2.43090697961574e-05	0.719555050313951	8.6724966784504e-18	DID2	Class E protein of the vacuolar protein-sorting (Vps) pathway binds Vps4p and directs it to dissociate ESCRT-III complexes forms a functional and physical complex with Ist1p
augustus_masked-CBS12357_Chr11_polished-processed-gene-5.14	YKR056W	358.316453650079	306.988503354645	343.632896122304	424.287489181572	504.450633824606	412.23421454903	632.723734290485	596.398273352391	610.320199800736	-0.84778956457182	1.44712520312817e-13	-0.446913417290877	0.000162847222577461	0.400876147280943	0.000914372444620669	TRM2	tRNA methyltransferase 5-methylates the uridine residue at position 54 of tRNAs and may also have a role in tRNA stabilization or maturation endo-exonuclease with a role in DNA repair
augustus_masked-CBS12357_Chr11_polished-processed-gene-5.16	YKR058W	4936.69509630535	4648.26000738592	4528.33762338489	5072.42352537251	4825.27251848262	4852.81211357856	5284.56559427503	4937.10842670078	5236.23432957247	-0.130367846936847	0.0648837588505052	-0.0668340567314609	0.381225920860306	0.0635337902053865	0.395130175265413	GLG1	Glycogenin glucosyltransferase self-glucosylating initiator of glycogen synthesis, also glucosylates n-dodecyl-beta-D-maltoside SWAT-GFP and mCherry fusion proteins localize to the cell periphery and vacuole respectively
augustus_masked-CBS12357_Chr11_polished-processed-gene-5.27	YKR076W	2062.28838021131	1883.3892746002	1945.77699170284	1931.17399784437	1586.78458867613	1912.81205597064	2784.18787902421	2600.37021503415	2419.37186895369	-0.400477973243765	1.36334360865885e-05	-0.516168519732783	3.01282966317812e-08	-0.115690546489017	0.248501416134049	ECM4	S-glutathionyl-(chloro)hydroquinone reductase (GS-HQR) glutathione transferase involved in cell-surface biosynthesis and architecture catalyzes glutathione (GSH)-dependent reduction of GS-trichloro-p-hydroquinone to trichloro-p-hydroquinone
augustus_masked-CBS12357_Chr11_polished-processed-gene-5.28	YKR077W	171.283139931631	208.278373658617	183.329921384837	183.604227381263	163.893243900821	144.961482039219	260.413626974862	269.162744696906	255.604186241334	-0.46485505066142	0.0020968897021128	-0.646148885312186	3.11782582979412e-05	-0.181293834650766	0.277941216829122	MSA2	Putative transcriptional activator interacts with G1-specific transcription factor MBF and G1-specific promoters MSA2 has a paralog, MSA1, that arose from the whole genome duplication
augustus_masked-CBS12357_Chr11_polished-processed-gene-5.17	YKR059W	2132.1797763903	1733.34987746224	1807.61531181861	4045.95222307001	4768.8677007765	4454.1680379707	3757.68725798883	3979.36838649501	4055.23866089822	-1.04219778645592	1.03993303221882e-31	0.167905887037191	0.0856516340485977	1.21010367349311	2.59014619677071e-42	TIF2	Translation initiation factor eIF4A DEA(D/H)-box RNA helicase that couples ATPase activity to RNA binding and unwinding forms a dumbbell structure of two compact domains connected by a linker
maker-CBS12357_Chr11_polished-augustus-gene-5.142	YKR057W	2881.29741712577	2606.93452527208	3135.20735121896	4243.82620905603	5211.59230767742	5727.1110521276	3150.39454195761	3244.70157990791	3306.16190285219	-0.166951692792648	0.122512349390878	0.63561227537496	5.08434617532248e-10	0.802563968167608	1.20035737983366e-15	RPS21A	Protein component of the small (40S) ribosomal subunit homologous to mammalian ribosomal protein S21, no bacterial homolog RPS21A has a paralog, RPS21B, that arose from the whole genome duplication
augustus_masked-CBS12357_Chr11_polished-processed-gene-5.2	YKR031C	3214.01983837227	3445.97062768831	3077.63998460053	2388.75759043705	2173.18184445115	1979.63023909809	1984.63666495295	1895.20069553712	1915.46647322077	0.740523388636727	3.18517107402289e-19	0.173655073726962	0.0575821043822547	-0.566868314909765	1.01786698752898e-11	SPO14	Phospholipase D catalyzes the hydrolysis of phosphatidylcholine, producing choline and phosphatidic acid involved in Sec14p-independent secretion
augustus_masked-CBS12357_Chr11_polished-processed-gene-5.57	YKR079C	147.657879251406	159.910410107564	156.760367560948	385.283482328557	303.308925400871	294.453010392164	381.465273888958	354.889235302427	362.018990309154	-1.20093810400829	1.03577757167819e-17	-0.152641192419537	0.315617560095613	1.04829691158876	1.57759648671302e-13	TRZ1	tRNA 3'-end processing endonuclease tRNase Z also localized to mitochondria and interacts genetically with Rex2 exonuclease homolog of the human candidate prostate cancer susceptibility gene ELAC2
augustus_masked-CBS12357_Chr11_polished-processed-gene-5.66	YKR098C	1361.40564669796	1253.61864713955	1238.14120819325	1136.82410217932	1128.09635412254	1166.48692578434	1353.94741212321	1298.80242218473	1503.36992805617	-0.107653095358675	0.245194224488007	-0.272841891462533	0.00260328541547867	-0.165188796103858	0.0716996802863073	UBP11	Ubiquitin-specific protease cleaves ubiquitin from ubiquitinated proteins UBP11 has a paralog, UBP7, that arose from the whole genome duplication
augustus_masked-CBS12357_Chr11_polished-processed-gene-5.50	YKR063C	379.972942606952	330.678934481691	413.599387858546	345.328158235225	361.842226794021	355.60863562746	322.465311527466	267.319164253776	283.772810847522	0.356697604965795	0.00695251145829585	0.275962045899249	0.0482238462680212	-0.0807355590665464	0.580755695227935	LAS1	Endonuclease involved in pre-rRNA processing at both ends of ITS2 functions with Grc3p in a conserved mechanism to modulate rRNA processing and ribosome biogenesis may coordinate the action of the Rat1p-Rai1p exoRNAse
augustus_masked-CBS12357_Chr11_polished-processed-gene-5.67	YKR100C	2213.88380290942	2427.28208922531	2365.57594212029	2777.84634172688	2756.38637469563	2539.0909588432	2782.15339756347	2487.91180800325	2487.1852244871	-0.145219339245278	0.0810013374327563	0.0574988037954534	0.533252734905964	0.202718143040732	0.013643463882613	SKG1	Transmembrane protein with a role in cell wall polymer composition localizes on inner surface of plasma membrane at bud and in daughter cell SKG1 has a paralog, AIM20, that arose from the whole genome duplication
augustus_masked-CBS12357_Chr11_polished-processed-gene-5.58	YKR081C	161.439281314871	159.910410107564	132.847769119447	251.1477514438	353.328292045926	305.778126176478	185.137812927441	170.531190989478	201.353501814602	-0.281670586387023	0.105587609903211	0.680538298672845	3.34725055014175e-05	0.962208885059868	2.24199359027715e-09	RPF2	Essential protein involved in rRNA maturation and ribosomal assembly involved in the processing of pre-rRNA and the assembly of the 60S ribosomal subunit interacts with ribosomal protein L11
augustus_masked-CBS12357_Chr11_polished-processed-gene-5.54	YKR071C	1155.66900160767	1116.41156686207	1153.1186359568	1627.70379818311	1586.78458867613	1471.13254038239	1992.77459079592	1799.33451249438	2004.14547661062	-0.750636053731525	7.71134262791159e-21	-0.302849584781514	0.000301257494601753	0.44778646895001	5.49450444915757e-08	DRE2	Component of the cytosolic Fe-S protein assembly (CIA) machinery contains an Fe-S cluster that receives electrons from NADPH via the action of Tah18p in an early step in the CIA pathway ortholog of human Ciapin1
augustus_masked-CBS12357_Chr11_polished-processed-gene-5.56	YKR075C	2941.34495468801	3077.78184392213	3071.44042204162	2344.04568014214	2184.88850472978	2614.96923459811	2430.18810485525	2410.48142939181	2102.21402153587	0.38416876457816	1.00484399520868e-05	0.0401164959648248	0.70495452757675	-0.344052268613335	8.94782879613159e-05	YKR075C	Protein of unknown function similar to Reg1p expression regulated by glucose and Rgt1p
augustus_masked-CBS12357_Chr11_polished-processed-gene-5.47	YKR052C	493.177316699696	509.344269231501	532.276728271919	593.621957958073	527.863954381866	540.208022911779	618.482364065297	603.772595124909	573.805316051974	-0.222866273546892	0.0350595099420521	-0.109452753708323	0.33844119330148	0.113413519838569	0.313386154683127	MRS4	Iron transporter of the mitochondrial carrier family mediates Fe2+ transport across the inner mitochondrial membrane active under low-iron conditions
augustus_masked-CBS12357_Chr11_polished-processed-gene-5.43	YKR043C	1177.32549056454	1054.22418515357	972.445669954354	819.084143913303	892.898906706423	950.177214303946	1144.39582166687	1169.75179116566	1183.08223345989	-0.125231893802551	0.220831389980054	-0.389118016998923	8.64934943166622e-05	-0.263886123196371	0.00808650261965529	SHB17	Sedoheptulose bisphosphatase involved in riboneogenesis dephosphorylates sedoheptulose 1,7-bisphosphate, which is converted via the nonoxidative pentose phosphate pathway to ribose-5-phosphate facilitates the conversion of glycolytic intermediates to pentose phosphate units
augustus_masked-CBS12357_Chr11_polished-processed-gene-5.53	YKR068C	2012.08470126583	1893.2602875698	1840.38442820141	1793.23299799835	1999.71042395872	1988.69033172554	1804.58505567736	1911.79291952528	1598.30862580295	0.110466839940167	0.24325991810453	0.119051172951706	0.221933381799797	0.00858433301153862	0.935219460225864	BET3	Core component of transport protein particle (TRAPP) complexes I-III TRAPP complexes are related multimeric guanine nucleotide-exchange factors for the GTPase Ypt1, regulating ER-Golgi traffic (TRAPPI), intra-Golgi traffic (TRAPPII), endosome-Golgi traffic (TRAPPII and III) and autophagy (TRAPPIII) hydrophilic homodimeric protein that acts in conjunction with SNARE proteins in targeting and fusio…
augustus_masked-CBS12357_Chr11_polished-processed-gene-5.55	YKR072C	2895.07881918924	2938.60056105073	2585.21758706444	2908.17680365037	2740.42274704295	2787.11099451968	2481.05014137378	2717.43757317287	2799.12665994081	0.0730004876654236	0.405760379815872	0.0763459330213975	0.398435651474603	0.00334544535597386	0.971477185735619	SIS2	Negative regulatory subunit of protein phosphatase 1 (Ppz1p) involved in coenzyme A biosynthesis subunit of phosphopantothenoylcysteine decarboxylase (PPCDC: Cab3p, Sis2p, Vhs3p) complex and the CoA-Synthesizing Protein Complex (CoA-SPC: Cab2p, Cab3p, Cab4p, Cab5p, Sis2p and Vhs3p)
augustus_masked-CBS12357_Chr11_polished-processed-gene-5.49	YKR054C	930.244639283859	984.139993069391	986.616098660428	724.903737121878	764.125643641492	694.229597578449	856.516694972007	733.745016365538	673.960425762864	0.352023624710459	0.000661450673429334	-0.0514033790773728	0.681610321398533	-0.403427003787831	0.000100396328528626	DYN1	Cytoplasmic heavy chain dynein microtubule motor protein member of the AAA+ protein family, required for anaphase spindle elongation
augustus_masked-CBS12357_Chr11_polished-processed-gene-5.60	YKR084C	735.336238672003	627.796424866733	656.26797945007	678.289192346324	749.226257832326	723.674898617666	804.637417723108	789.052429659423	793.937900937367	-0.238368550571606	0.0167846231759435	-0.148931230968202	0.161865514525055	0.0894373196034045	0.407734323322263	HBS1	GTPase with similarity to translation release factors together with binding partner Dom34p, facilitates ribosomal subunit dissociation and peptidyl-tRNA release when translation is stalled, particularly in 3' UTRs genetically implicated in mRNA no-go decay
augustus_masked-CBS12357_Chr11_polished-processed-gene-5.52	YKR066C	7045.24961201542	7170.30382111942	6770.80796612116	6633.5351167334	6173.66693421211	6860.75514213743	7671.01234772435	7316.24898855939	7214.29774636254	-0.080713576783467	0.266770674113822	-0.173638051358073	0.0148653551882584	-0.092924474574606	0.201674666338443	CCP1	Mitochondrial cytochrome-c peroxidase degrades reactive oxygen species in mitochondria, involved in the response to oxidative stress
augustus_masked-CBS12357_Chr11_polished-processed-gene-5.65	YKR092C	257.909095759123	231.968804785664	190.415135737874	306.324151382211	369.291919698604	311.440684068635	461.827291588232	422.179921476654	450.697993699005	-0.945893562724874	2.27537983756764e-12	-0.423735503687833	0.00247554563554831	0.522158059037041	0.00020963737052868	SRP40	Nucleolar serine-rich protein role in preribosome assembly or transport may function as a chaperone of small nucleolar ribonucleoprotein particles (snoRNPs)
augustus_masked-CBS12357_Chr11_polished-processed-gene-5.64	YKR089C	3456.17876034458	3270.26659682938	3422.15853251696	3142.20084476846	2857.48934982925	3058.91377334322	3282.63583690578	3358.08177716037	3427.18266041952	0.0115138861189886	0.886942784499968	-0.151076096737826	0.0420470117439258	-0.162589982856815	0.0243761779516707	TGL4	Multifunctional lipase/hydrolase/phospholipase triacylglycerol lipase, steryl ester hydrolase, and Ca2+-independent phospholipase A2 catalyzes acyl-CoA dependent acylation of LPA to PA
augustus_masked-CBS12357_Chr11_polished-processed-gene-5.46	YKR048C	8064.08897885013	8282.76698279364	8097.51435372738	8753.06992816063	8580.98198423586	9960.43933230418	8465.47735814375	7332.84121254755	7939.37900937367	0.0420170765282589	0.639509585212122	0.199502946124439	0.0163105470913218	0.157485869596181	0.0562937043641421	NAP1	Histone chaperone involved in histone exchange by removing and replacing histone H2A-H2B dimers or histone variant dimers from assembled nucleosomes involved in the transport of H2A and H2B histones to the nucleus
augustus_masked-CBS12357_Chr11_polished-processed-gene-5.3	YKR036C	493.177316699696	330.678934481691	344.518547916433	311.080737583798	357.585259419974	375.993844039225	314.327385684501	412.040229039441	386.014485344055	0.066716253890336	0.710170660445499	-0.0891432843140085	0.632170318818854	-0.155859538204345	0.364806332873664	CAF4	WD40 repeat-containing protein associated with the CCR4-NOT complex interacts in a Ccr4p-dependent manner with Ssn2p also interacts with Fis1p, Mdv1p and Dnm1p and plays a role in mitochondrial fission
augustus_masked-CBS12357_Chr11_polished-processed-gene-5.51	YKR065C	914.494465497042	954.526954160583	1087.58040319121	1299.4993502736	1157.89512574087	1215.18492365689	988.757989920179	850.81237450426	845.058738185634	0.137986668825962	0.201215784095286	0.445783566149185	1.44988347100952e-05	0.307796897323224	0.00265097438868617	PAM17	Constituent of the TIM23 complex proposed alternatively to be a component of the import motor (PAM complex) or to interact with and modulate the core TIM23 (Translocase of the Inner mitochondrial Membrane) complex protein abundance increases in response to DNA replication stress
augustus_masked-CBS12357_Chr11_polished-processed-gene-5.45	YKR046C	5310.76172374224	5058.8941469214	5076.55608395115	3576.95282359352	3216.13885109274	3403.19729318636	4615.2211936912	4514.00671500256	5005.66892075886	0.127120093567613	0.0936168125340245	-0.467002385665181	1.5913780815452e-10	-0.594122479232794	9.1710014613445e-17	PET10	Protein of unknown function that localizes to lipid particles localization suggests a role in lipid metabolism expression pattern suggests a role in respiratory growth
augustus_masked-CBS12357_Chr11_polished-processed-gene-5.5	YKR038C	2347.76028009736	2637.53466547785	2619.7580070355	2479.13272826721	2453.07744929476	2685.18495246085	2839.11887846422	2498.05150044046	2502.83446037943	-0.043179038651966	0.650114040252251	-0.0412568330524423	0.683086121547418	0.00192220559952365	0.985069959445088	KAE1	Highly conserved ATPase of HSP70/DnaK family essential functional component of the EKC/KEOPS complex, with Bud32p, Cgi121p, Pcc1p, and Gon7p EKC/KEOPS complex is required for t6A tRNA modification and telomeric TG1-3 recombination
augustus_masked-CBS12357_Chr11_polished-processed-gene-5.62	YKR087C	1080.85567612029	1127.26968112863	1085.80909960295	1228.1505572498	1142.9957399317	1032.85055952944	1055.89587812464	916.259480235357	901.39598739801	0.19428873290168	0.0527500574460731	0.242152805029959	0.017735828412615	0.0478640721282787	0.666924796426552	OMA1	Metalloendopeptidase of the mitochondrial inner membrane important for adaptive responses to various homeostatic insults, preservation of normal mitochondrial function under damage-eliciting conditions, and stability of respiratory supercomplexes involved in turnover of membrane-embedded proteins
augustus_masked-CBS12357_Chr11_polished-processed-gene-5.63	YKR088C	1271.82653328544	1200.31517710369	1328.47769119447	1342.30862608789	1179.1799626111	1242.36520153925	1047.75795228167	1084.94709078171	872.184080399	0.333299764853412	0.000895433729081798	0.319672741755909	0.00199296173987924	-0.0136270230975029	0.907117024858662	TVP38	Integral membrane protein localized to late Golgi vesicles along with the v-SNARE Tlg2p required for asymmetric localization of Kar9p during mitosis
augustus_masked-CBS12357_Chr11_polished-processed-gene-5.61	YKR085C	1355.49933152791	1211.17329137025	1355.04724501836	1386.06921914249	1597.42700711125	1363.54394043141	1412.9473744847	1487.7694176055	1152.82704406806	-0.0473261499921168	0.697593265716656	0.0984627524127362	0.410578091728603	0.145788902404853	0.199392077263512	MRPL20	Mitochondrial ribosomal protein of the large subunit
augustus_masked-CBS12357_Chr11_polished-processed-gene-5.44	YKR045C	312.050318151305	283.298072227598	337.433333563396	430.946709863794	405.476142378006	337.488450372558	297.034293268202	292.207500236024	401.663721236382	-0.0818426386395903	0.625250731086986	0.239606443327142	0.133352869149697	0.321449081966733	0.0356952114631411	YKR045C	Putative protein of unknown function epitope-tagged protein localizes to the cytoplasm
augustus_masked-CBS12357_Chr11_polished-processed-gene-5.4	YKR037C	336.659964693206	449.131090116924	407.399825299638	688.753681989816	736.455355710184	780.300477539236	542.189309287505	602.850804903344	617.623176550488	-0.550228071301499	3.57531757284073e-06	0.315916447164073	0.00956775391930667	0.866144518465572	9.99821455136955e-14	SPC34	Essential subunit of the Dam1 complex (aka DASH complex) complex couples kinetochores to the force produced by MT depolymerization thereby aiding in chromosome segregation also localized to nuclear side of spindle pole body
augustus_masked-CBS12357_Chr11_polished-processed-gene-5.59	YKR083C	362.253997096783	296.130389088082	339.204637151655	371.965040964113	412.925835282589	411.101702970599	270.586034278567	337.375221092697	326.547388953214	0.0910716131444245	0.538184803508647	0.344684764817327	0.0124234827987662	0.253613151672903	0.0637302631590263	DAD2	Essential subunit of the Dam1 complex (aka DASH complex) complex couples kinetochores to the force produced by MT depolymerization thereby aiding in chromosome segregation is transferred to the kinetochore prior to mitosis
augustus_masked-CBS12357_Chr11_polished-processed-gene-5.48	YKR053C	309.097160566277	282.310970930638	291.379440268654	447.11910294919	602.360883427694	421.294307176481	270.586034278567	271.006325140035	302.551893918314	0.0628365895233995	0.704794205446257	0.776979815377669	5.89767526609319e-08	0.714143225854269	4.11569782992487e-07	YSR3	Dihydrosphingosine 1-phosphate phosphatase membrane protein involved in sphingolipid metabolism YSR3 has a paralog, LCB3, that arose from the whole genome duplication
augustus_masked-CBS12357_Chr05_polished-processed-gene-0.15	YEL041W	1283.63916362556	1412.54195595015	1277.99553892908	1314.72042611868	1120.64666121795	1160.82436789219	1628.60240932326	1520.95386558183	1437.6431373084	-0.204633470975951	0.0303707051456752	-0.345779623478924	0.000263503758860315	-0.141146152502973	0.151798533551281	YEF1	ATP-NADH kinase phosphorylates both NAD and NADH homooctameric structure consisting of 60-kDa subunits
augustus_masked-CBS12357_Chr05_polished-processed-gene-0.8	YEL056W	563.068712878695	470.84731865005	425.998512976361	461.388861553951	455.495509023062	491.510025039228	442.499717711191	525.420426291905	492.429289411876	-0.00226359349156564	0.988141590550519	-0.0522040163577745	0.729831278350124	-0.0499404228662089	0.729930995310834	HAT2	Subunit of the Hat1p-Hat2p histone acetyltransferase complex required for high affinity binding of the complex to free histone H4, thereby enhancing Hat1p activity similar to human RbAp46 and 48
snap_masked-CBS12357_Chr05_polished-processed-gene-0.38	YFL062W	1302.3424949974	1388.8515248231	1432.98460290177	672.58128890442	733.262630179649	702.157178627469	912.464935142387	895.980095360933	844.015455792812	0.629746833827374	1.64057822233684e-13	-0.327970928607625	0.000420968395191514	-0.957717762434999	1.02632128871081e-28	COS4	Endosomal protein involved in turnover of plasma membrane proteins member of the DUP380 subfamily of conserved, often subtelomeric COS genes required for the multivesicular vesicle body sorting pathway that internalizes plasma membrane proteins for degradation
augustus_masked-CBS12357_Chr05_polished-processed-gene-0.16	YEL040W	278.58119885432	259.607641100552	267.466841827154	334.863668591734	368.227677855092	322.765799852949	223.792960681522	280.224227355683	250.387774277225	0.0903765361705584	0.550558677463258	0.429872023935375	0.00190910429513804	0.339495487764817	0.0129755468060575	UTR2	Chitin transglycosylase functions in the transfer of chitin to beta(1-6) and beta(1-3) glucans in the cell wall similar to and functionally redundant with Crh1
augustus_masked-CBS12357_Chr05_polished-processed-gene-0.2	YLL061W	996.198492016153	1061.13389423229	1018.4995632491	1155.85044698567	834.365605313272	1036.24809426473	1269.51643150245	1324.61254838854	1489.80725694949	-0.401134536323048	0.000341777293754855	-0.423147395424367	0.000223878403111383	-0.0220128591013191	0.868359393358181	MMP1	High-affinity S-methylmethionine permease required for utilization of S-methylmethionine as a sulfur source has similarity to S-adenosylmethionine permease Sam3p
augustus_masked-CBS12357_Chr05_polished-processed-gene-0.17	YEL038W	1652.78386175407	1825.15029807954	1681.8527570522	2096.7031976596	2138.06186361526	2224.25274003927	2117.89520063149	1984.6143470289	2061.52600821582	-0.254277531073086	0.000924640576765375	0.0667566855069075	0.437208388024816	0.321034216579994	2.63004954270565e-05	UTR4	Protein with sequence similarity to acireductone synthases involved in methionine salvage found in both the cytoplasm and nucleus
augustus_masked-CBS12357_Chr05_polished-processed-gene-0.6	YEL062W	537.474680475118	541.918612031189	523.420210330622	651.652309617436	604.489367114718	575.315881843152	594.068586536404	740.197547916491	566.502339302221	-0.242694758134557	0.0429951755159469	-0.053110389476732	0.70388726748155	0.189584368657825	0.124314433478236	NPR2	Subunit of the Iml1p/SEACIT complex SEACIT (Iml1p-Npr2p-Npr3p) is a subcomplex of the SEA complex, a coatomer-related complex that associates dynamically with the vacuole Npr2p may have a structural or regulatory role, supporting Iml1p function as a GAP for the Rag family GTPase Gtr1p, and resulting in inhibition of TORC1 signaling in response to amino acid deprivation
augustus_masked-CBS12357_Chr05_polished-processed-gene-0.7	YEL058W	1177.32549056454	1172.6763407888	1052.15433142602	1598.21296373327	1632.54698794714	1742.93531920593	1766.94714865365	1732.04382632016	1695.33388833538	-0.604968980908179	4.4644187124681e-14	-0.0625625272451137	0.501738845519791	0.542406453663065	2.07395848880523e-11	PCM1	Essential N-acetylglucosamine-phosphate mutase converts GlcNAc-6-P to GlcNAc-1-P, which is a precursor for the biosynthesis of chitin and for the formation of N-glycosylated mannoproteins and glycosylphosphatidylinositol anchors
augustus_masked-CBS12357_Chr05_polished-processed-gene-0.3	YNR073C	1310.21758189081	1301.9866106906	1220.42817231066	701.120806113942	605.553608958229	695.362109156881	121.051646914096	121.676309246546	107.458086460642	3.36761542266312	3.2107010823186e-184	2.44351337789718	5.16245349729885e-94	-0.924102044765931	2.29191528488001e-21	MAN2	Mannitol dehydrogenase MAN2 has a paralog, DSF1, that arose from a segmental duplication
augustus_masked-CBS12357_Chr05_polished-processed-gene-0.5	YEL065W	2208.96187360104	2178.53256239132	2277.01076270733	631.67464757077	591.718464992576	643.266576549036	898.223564917199	813.018975420106	797.067748115833	1.39565424959085	1.86888247127585e-66	-0.42037784128298	3.57288668800315e-06	-1.81603209087383	1.94086303628068e-106	SIT1	Ferrioxamine B transporter member of the ARN family of transporters that specifically recognize siderophore-iron chelates transcription is induced during iron deprivation and diauxic shift
augustus_masked-CBS12357_Chr05_polished-processed-gene-0.11	YLR037C	91.5478851358718	45.4066596601725	87.6795276188352	120.817289520313	111.745393568742	87.2033915392179	135.293017139284	98.6315537074278	93.8954153539594	-0.490065468401034	0.0484982558574769	-0.0297514191248685	0.92469822278654	0.460314049276165	0.0679125641504625	PAU23	Cell wall mannoprotein has similarity to Tir1p, Tir2p, Tir3p, and Tir4p member of the seripauperin multigene family encoded mainly in subtelomeric regions
augustus_masked-CBS12357_Chr05_polished-processed-gene-0.9	YEL052W	599.490989760709	591.273676879203	643.868854332255	605.037764841882	601.296641584182	639.869041813742	609.327197491962	692.264456395124	679.176837726973	-0.108707878945462	0.313927198120353	-0.100904004037928	0.36940906503195	0.00780387490753441	0.947670022131426	AFG1	Protein that may act as a chaperone for cytochrome c oxidase subunits conserved protein may act as a chaperone in the degradation of misfolded or unassembled cytochrome c oxidase subunits
augustus_masked-CBS12357_Chr05_polished-processed-gene-0.13	YEL043W	1012.93305166465	977.23028399067	916.649606924186	993.175198891392	989.744914465999	860.708799607865	970.447656773509	1158.69030850689	1167.43299756756	-0.179339776535722	0.0894629895661851	-0.209313089649392	0.0534810523852245	-0.0299733131136708	0.801003650444002	YEL043W	Predicted cytoskeleton protein involved in intracellular signaling based on quantitative analysis of protein-protein interaction maps may interact with ribosomes, based on co-purification studies
augustus_masked-CBS12357_Chr05_polished-processed-gene-0.10	YEL051W	3354.78701659195	2900.10361046928	3040.44260924708	4696.65321544713	5681.98720250964	5789.39918894132	5506.32407349581	5512.30552495718	5566.95484809697	-0.825388314591873	1.39408371073457e-21	-0.0366880738239934	0.733658992323979	0.78870024076788	1.0504384081095e-19	VMA8	Subunit D of the V1 peripheral membrane domain of V-ATPase part of the electrogenic proton pump found throughout the endomembrane system plays a role in the coupling of proton transport and ATP hydrolysis
augustus_masked-CBS12357_Chr05_polished-processed-gene-0.14	YEL042W	454.786268094331	400.763126565871	430.426771947009	516.565261492362	557.662726000197	601.363648147074	545.241031478617	577.040678699531	614.493329372023	-0.425236692767755	0.000114046746506554	-0.0521141657635237	0.691141463901048	0.373122527004231	0.000871519197663108	GDA1	Guanosine diphosphatase located in the Golgi involved in the transport of GDP-mannose into the Golgi lumen, converting GDP to GMP after mannose is transferred to substrates null mutants are defective in sporulation and pre-meiotic S phase entry
augustus_masked-CBS12357_Chr05_polished-processed-gene-0.4	YEL066W	1777.80086618693	1518.1617947249	1613.65756890422	1909.29370131707	1883.70806301593	2318.25120104908	2285.73992114264	2234.41949707294	2156.4647059626	-0.437504159364943	3.98398054594795e-06	-0.126606938976649	0.225300403884244	0.310897220388294	0.00135850687214657	YEL066W	NA
augustus_masked-CBS12357_Chr05_polished-processed-gene-0.12	YEL044W	2546.60622415592	2571.39887858151	2435.54243385653	2321.21406637452	2411.5720173978	2785.97848294125	1870.70570315145	1631.5686921696	1656.73243980097	0.543463240689351	6.71465711212698e-10	0.536407872385915	2.21209602153218e-09	-0.00705536830343634	0.946793614865961	IES6	Component of the INO80 chromatin remodeling complex critical for INO80 function involved in regulation of chromosome segregation and maintenance of normal centromeric chromatin structure
augustus_masked-CBS12357_Chr05_polished-processed-gene-0.28	YEL055C	287.440671609404	238.878513864386	226.72685929719	240.683261800309	301.180441713847	218.57473463726	299.068774728943	311.565094888884	297.335481954205	-0.262328546217928	0.0894966742143216	-0.247129511745961	0.12459587050852	0.0151990344719671	0.932412511110546	POL5	DNA Polymerase phi has sequence similarity to the human MybBP1A and weak sequence similarity to B-type DNA polymerases, not required for chromosomal DNA replication required for the synthesis of rRNA
augustus_masked-CBS12357_Chr05_polished-processed-gene-0.25	YEL061C	379.972942606952	443.208482335162	433.083727329398	735.36822676537	768.382611015539	889.02158906865	357.051496360065	438.772145464819	438.178604985144	0.0249281266388044	0.863018255533189	0.932892034931223	6.04702244757751e-15	0.907963908292418	1.48836221528223e-14	CIN8	Kinesin motor protein involved in mitotic spindle assembly and chromosome segregation
augustus_masked-CBS12357_Chr05_polished-processed-gene-0.30	YEL053C	467.583284296119	484.666736807494	410.942432476157	481.366523600617	547.020307565079	465.462258735306	508.620365185277	465.504061890197	577.978445623261	-0.182876979769402	0.153347827370434	-0.0527521004019072	0.719992072546752	0.130124879367495	0.326320849826516	MAK10	Non-catalytic subunit of the NatC N-terminal acetyltransferase required for replication of dsRNA virus expression is glucose-repressible
augustus_masked-CBS12357_Chr05_polished-processed-gene-0.24	YEL063C	7421.28501117567	7581.92506195185	7267.6586226279	5633.70069715979	4664.57200011234	5646.70273005897	4216.46282738595	4269.7323062879	4527.84558484648	0.767277458280931	6.90410190428126e-22	0.290137653306384	0.000624967585469122	-0.477139804974547	3.85850082010942e-09	CAN1	Plasma membrane arginine permease requires phosphatidyl ethanolamine (PE) for localization, exclusively associated with lipid rafts mutation confers canavanine resistance
augustus_masked-CBS12357_Chr05_polished-processed-gene-0.21	YOR386W	4211.2027162501	4661.09232424641	4202.41776314518	4315.17500207984	3898.31787278382	4259.3760464805	5469.70340720247	5280.93617934443	4739.6319105893	-0.242373149736627	0.0030536508257346	-0.309515610838646	0.000189799051623548	-0.0671424611020185	0.45530710663532	PHR1	DNA photolyase involved in photoreactivation repairs pyrimidine dimers in the presence of visible light induced by DNA damage
augustus_masked-CBS12357_Chr05_polished-processed-gene-0.37	YEL036C	1213.74776744656	1304.94791458148	1121.23517136814	1054.05950227171	926.954645698801	1112.12637001964	866.689102275712	813.018975420106	890.963163469792	0.494440250045294	3.85453645997472e-07	0.263216668984478	0.0112133275017781	-0.231223581060816	0.0222234463593862	ANP1	Subunit of the alpha-1,6 mannosyltransferase complex type II membrane protein has a role in retention of glycosyltransferases in the Golgi
augustus_masked-CBS12357_Chr05_polished-processed-gene-0.23	YEL064C	488.255387391316	644.577146915058	635.897988185088	488.025744282839	527.863954381866	588.906020784329	570.672049737881	608.381546232732	545.636691445786	0.0355888238190343	0.805048572691093	-0.103434928200681	0.465077598830894	-0.139023752019716	0.300952327388049	AVT2	Putative transporter member of a family of seven S. cerevisiae genes (AVT1-7) related to vesicular GABA-glycine transporters
augustus_masked-CBS12357_Chr05_polished-processed-gene-0.36	YEL037C	1886.08331097129	1815.27928510994	1630.48495299268	2118.58349418691	2035.89464663812	2114.39911693143	2701.79137986419	2625.2585510164	2794.95353036952	-0.601980192112019	3.62303571403346e-15	-0.370032485339253	2.94671659720303e-06	0.231947706772766	0.00397905321615868	RAD23	Protein with ubiquitin-like N terminus subunit of Nuclear Excision Repair Factor 2 (NEF2) with Rad4p that binds damaged DNA enhances protein deglycosylation activity of Png1p
augustus_masked-CBS12357_Chr05_polished-processed-gene-0.31	YEL050C	1705.94069828458	1595.1556958878	1586.2023632862	1283.32695718821	1335.62351360734	1411.10942672553	1700.82650117957	1769.83722540431	1550.31763573315	-0.0391409576999298	0.682618944755962	-0.314830223421758	0.000277503046857989	-0.275689265721828	0.00128694441891936	RML2	Mitochondrial ribosomal protein of the large subunit (L2) has similarity to E. coli L2 ribosomal protein mutant allele (fat21) causes inability to utilize oleate, and induce oleic acid oxidation
augustus_masked-CBS12357_Chr05_polished-processed-gene-0.34	YEL046C	2532.82482209245	2690.8381355137	2570.16150656424	2056.74787356627	2205.1090997565	1722.55011079416	1909.36085090553	1866.62519866861	2207.58554321087	0.376088164179431	0.000130142295207183	0.000999247558993551	0.994447836709867	-0.375088916620437	0.000149345997664674	GLY1	Threonine aldolase catalyzes the cleavage of L-allo-threonine and L-threonine to glycine involved in glycine biosynthesis
augustus_masked-CBS12357_Chr05_polished-processed-gene-0.20	YLL062C	586.69397355892	546.854118515991	537.590639036697	802.911750827907	691.757198282687	852.781218558845	853.464972780895	832.376570072966	1033.89285128637	-0.688340379241225	8.013935495481e-10	-0.207891771175355	0.0863287747745785	0.48044860806587	2.85160955111928e-05	MHT1	S-methylmethionine-homocysteine methyltransferase functions along with Sam4p in the conversion of S-adenosylmethionine (AdoMet) to methionine to control the methionine/AdoMet ratio
augustus_masked-CBS12357_Chr05_polished-processed-gene-0.27	YEL057C	106.313673061012	106.606940071709	147.903849619651	163.626565334597	134.09447228249	166.479202029416	117.999924722984	134.581372348453	111.631216031929	-0.011227341819154	0.960477208461827	0.328848474337364	0.106994616152843	0.340075816156518	0.0865936859960948	SDD1	Protein of unknown function overproduction suppresses lethality due to expression of the dominant PET9 allele AAC2-A128P may have a role in telomere maintenance
augustus_masked-CBS12357_Chr05_polished-processed-gene-0.26	YEL060C	32766.2677917487	33712.4705950842	31773.6437661953	22928.6481261306	19607.5917248619	23153.0667094516	22112.7789967951	24513.1673620713	25877.5764715512	0.433953541040997	1.03577013734013e-07	-0.140919050573451	0.113842819593236	-0.574872591614448	1.31923046355208e-12	PRB1	Vacuolar proteinase B (yscB) with H3 N-terminal endopeptidase activity serine protease of the subtilisin family involved in protein degradation in the vacuole and required for full protein degradation during sporulation
augustus_masked-CBS12357_Chr05_polished-processed-gene-0.29	YDR418W	2534.79359381581	2074.88692621049	2298.26640576644	6247.30031716453	8257.45246380826	7411.15576925509	5086.20365185277	5242.22099003871	5692.14873523558	-1.19397844301502	2.23387559260082e-33	0.444950005668785	1.67291320602048e-05	1.6389284486838	5.05568401573361e-62	RPL12B	Ribosomal 60S subunit protein L12B rpl12a rpl12b double mutant exhibits slow growth and slow translation homologous to mammalian ribosomal protein L12 and bacterial L11
augustus_masked-CBS12357_Chr05_polished-processed-gene-0.35	YEL039C	31562.3638829189	31925.8172475861	37953.721985632	29747.6901047259	33964.2141938364	32051.2101811871	23884.8123491006	23060.4259728852	22529.6832729861	0.540453922719117	3.38896406943335e-11	0.458136819910014	4.07849337643983e-08	-0.0823171028091027	0.36518536707461	CYC7	Cytochrome c isoform 2, expressed under hypoxic conditions also known as iso-2-cytochrome c electron carrier of the mitochondrial intermembrane space that transfers electrons from ubiquinone-cytochrome c oxidoreductase to cytochrome c oxidase during cellular respiration
augustus_masked-CBS12357_Chr05_polished-processed-gene-0.22	YEL069C	31773.0224573176	37338.0936588193	32092.4784120819	31849.1498885871	31617.5609288929	32017.2348338342	28972.0332416838	27375.3260000298	25696.0453352002	0.300042854103309	0.00010960512683523	0.216885033519554	0.00732632992816898	-0.0831578205837551	0.324769893065043	HXT13	Putative transmembrane polyol transporter supports growth on and uptake of mannitol and sorbitol with moderate affinity when overexpressed in a strain deleted for hexose family members minor hexose transport activity when overexpressed in a similar strain
augustus_masked-CBS12357_Chr05_polished-processed-gene-0.18	YDR011W	1358.45248911294	1552.71034011851	1392.24462037181	1254.78743997868	1096.16909881718	1005.67028164708	1812.72298152033	2007.65910256802	2037.53051318092	-0.438849160178336	5.83193949941994e-06	-0.790409268119349	3.62084009904987e-16	-0.351560107941014	0.000432276877397899	SNQ2	Plasma membrane ATP-binding cassette (ABC) transporter multidrug transporter involved in multidrug resistance and resistance to singlet oxygen species
augustus_masked-CBS12357_Chr05_polished-processed-gene-0.33	YEL047C	825.899737946198	723.54525067188	748.375766039553	1071.18321259742	1183.43692998515	1079.28353424513	811.758102835702	879.387871372768	882.616904327218	-0.161745751413352	0.102555208609025	0.368146434148177	0.000117283290254267	0.529892185561529	1.17701894124651e-08	FRD1	Soluble fumarate reductase required with isoenzyme Osm1p for anaerobic growth may interact with ribosomes, based on co-purification experiments
augustus_masked-CBS12357_Chr05_polished-processed-gene-0.32	YEL048C	131.907705464589	184.587942531571	174.473403443541	174.091054978089	239.454414790161	262.742686196085	219.72399776004	220.307862953974	244.128079920294	-0.454307999148065	0.0107833200987615	-0.0191053574296823	0.933467808738334	0.435202641718383	0.0160270654329116	TCA17	Component of transport protein particle (TRAPP) complex II TRAPPII is a multimeric guanine nucleotide-exchange factor for the GTPase Ypt1p, regulating intra-Golgi and endosome-Golgi traffic promotes association of TRAPPII-specific subunits with the TRAPP core complex
augustus_masked-CBS12357_Chr05_polished-processed-gene-1.2	YEL031W	1436.21897218534	1505.32947786442	1343.53377169468	1404.14424670852	1257.93385903098	1209.52236576474	1438.37839274396	1473.02077406046	1438.68641970122	-0.0220018680932405	0.826735107325746	-0.165272202533843	0.0757226434735106	-0.143270334440602	0.11844241826306	SPF1	P-type ATPase, ion transporter of the ER membrane required to maintain normal lipid composition of intracellular compartments and proper targeting of mitochondrial outer membrane tail-anchored proteins involved in ER function and Ca2+ homeostasis
augustus_masked-CBS12357_Chr05_polished-processed-gene-1.3	YEL030W	324.847334353094	292.181983900241	287.836833092136	372.916358204431	272.445911939028	340.885985107852	331.620478100801	372.403249512157	298.378764347026	-0.144964251304968	0.346859201633341	-0.0228123689575042	0.901992962231665	0.122151882347464	0.439630808218616	ECM10	Heat shock protein of the Hsp70 family localized in mitochondrial nucleoids, plays a role in protein translocation, interacts with Mge1p in an ATP-dependent manner overexpression induces extensive mitochondrial DNA aggregations
augustus_masked-CBS12357_Chr05_polished-processed-gene-1.20	YER011W	2280.82204150339	1655.36887500238	2119.36474335225	5506.22418695726	5746.90595496386	6077.0571298629	2189.10205175743	2265.76036460615	2544.5657560923	-0.205069671020363	0.0614605748808785	1.28653073720255	8.99352859962116e-37	1.49160040822292	3.01812250618799e-49	TIR1	Cell wall mannoprotein expression is downregulated at acidic pH and induced by cold shock and anaerobiosis abundance is increased in cells cultured without shaking
augustus_masked-CBS12357_Chr05_polished-processed-gene-1.6	YEL024W	6233.13127613269	7024.2128291693	6578.62152679503	8514.28930084095	8553.31169630455	9045.3699769316	9367.76988598243	8903.57175009388	8651.94088367094	-0.437472212750537	2.61596491350609e-10	-0.0438544981110532	0.593154423362378	0.393617714639484	1.68594288928018e-08	RIP1	Ubiquinol-cytochrome-c reductase a Rieske iron-sulfur protein of the mitochondrial cytochrome bc1 complex transfers electrons from ubiquinol to cytochrome c1 during respiration
augustus_masked-CBS12357_Chr05_polished-processed-gene-1.21	YER012W	2033.7411902227	1720.51756060175	2052.94085879253	2963.35320358878	3348.10483968821	3288.81362376479	2776.04995318124	2891.65592504861	2714.62078612225	-0.523224793233674	1.10098240998443e-09	0.19308317839273	0.0354642701125704	0.716307971626404	3.97558352089737e-17	PRE1	Beta 4 subunit of the 20S proteasome localizes to the nucleus throughout the cell cycle
augustus_masked-CBS12357_Chr05_polished-processed-gene-1.4	YEL027W	6240.02197716442	5347.1277256338	6500.68416891162	7919.71602564256	9000.29327057952	9569.72283774534	8245.75336038371	7479.40585777635	8244.01746807763	-0.400795945002502	1.18206251039855e-05	0.14233519225889	0.153494402335217	0.543131137261392	2.13744040647472e-09	VMA3	Proteolipid subunit c of the V0 domain of vacuolar H(+)-ATPase dicyclohexylcarbodiimide binding subunit required for vacuolar acidification and important for copper and iron metal ion homeostasis
augustus_masked-CBS12357_Chr05_polished-processed-gene-1.14	YER001W	886.931661370113	929.849421736576	913.106999747668	1207.22157796281	1453.75435823716	1260.48538679415	1372.25774526988	1323.69075816698	1418.86405423761	-0.584155679734268	8.0578669784251e-11	-0.0687597060745923	0.508858768408787	0.515395973659676	1.42719475558522e-08	MNN1	Alpha-1,3-mannosyltransferase integral membrane glycoprotein of the Golgi complex, required for addition of alpha1,3-mannose linkages to N-linked and O-linked oligosaccharides, one of five S. cerevisiae proteins of the MNN1 family
augustus_masked-CBS12357_Chr05_polished-processed-gene-1.1	YEL032W	2019.95978815924	2108.44837030714	1750.93359699432	1739.00791530025	1762.38449285558	1814.28354864711	2174.86068153225	2455.64915024848	2548.73888566359	-0.285132082766637	0.00184260025717713	-0.428375484303419	3.43458427940734e-06	-0.143243401536782	0.139469531020962	MCM3	Protein involved in DNA replication component of the Mcm2-7 hexameric helicase complex that binds chromatin as a part of the pre-replicative complex
augustus_masked-CBS12357_Chr05_polished-processed-gene-1.5	YEL026W	384.894871915332	366.214581172261	562.388889272327	584.108785554899	656.637217446797	704.422201784332	335.689441022283	392.682634386582	384.971202951233	0.231666871425236	0.140955849601221	0.776735558299192	1.92676834614531e-07	0.545068686873956	0.000234365116513697	SNU13	RNA binding protein part of U3 snoRNP involved in rRNA processing, part of U4/U6-U5 tri-snRNP involved in mRNA splicing, similar to human 15.5K protein
augustus_masked-CBS12357_Chr05_polished-processed-gene-1.19	YER009W	1139.91882782086	1142.07620058303	1447.15503160785	1755.18030838565	1911.37835094724	2009.07554013731	1613.3437983677	1689.64147612818	1645.25633347993	-0.400958348403674	6.65036670896122e-05	0.19433295765449	0.0686323121729045	0.595291306058164	1.96520960373441e-09	NTF2	Nuclear envelope protein interacts with GDP-bound Gsp1p and with proteins of the nuclear pore to transport Gsp1p into the nucleus where it is an essential player in nucleocytoplasmic transport
augustus_masked-CBS12357_Chr05_polished-processed-gene-1.7	YEL022W	1319.07705464589	1305.93501587844	1278.88119072321	1036.93579194599	1038.70003926754	895.816658539239	1043.68898936019	1057.29338413476	1112.13903074801	0.277806761525276	0.00164745444417969	-0.110173262410243	0.259898182602889	-0.387980023935519	1.02372826812479e-05	GEA2	Guanine nucleotide exchange factor for ADP ribosylation factors (ARFs) involved in vesicular transport between the Golgi and ER, Golgi organization, and actin cytoskeleton organization GEA2 has a paralog, GEA1, that arose from the whole genome duplication
augustus_masked-CBS12357_Chr05_polished-processed-gene-1.8	YEL016C	580.787658388864	531.060497764626	618.184952302495	677.337875106007	601.296641584182	587.773509205897	516.758291028242	616.677658226815	546.679973838608	0.0411144392834545	0.750104681767688	0.149032973561067	0.226284092632113	0.107918534277612	0.37871783002162	NPP2	Nucleotide pyrophosphatase/phosphodiesterase mediates extracellular nucleotide phosphate hydrolysis along with Npp1p and Pho5p activity and expression enhanced during conditions of phosphate starvation
augustus_masked-CBS12357_Chr05_polished-processed-gene-1.11	YEL007W	1800.44174100548	1735.32408005616	1773.96054364169	1406.99819842947	1432.46952136692	1356.74887096082	1310.20606071727	1567.04337666007	1565.96687162548	0.253874090918019	0.00402644345344095	-0.0816156587611524	0.410578091728603	-0.335489749679172	0.000137430628816486	MIT1	Transcriptional regulator of pseudohyphal growth protein with sequence similarity to S. pombe gti1+ (gluconate transport inducer 1) and C. albicans Wor1
augustus_masked-CBS12357_Chr05_polished-processed-gene-1.12	YEL006W	493.177316699696	388.917911002347	493.308049330214	744.881399168544	979.102496030881	872.033915392179	624.58580844752	528.185796956599	565.4590569094	-0.311519617507213	0.0177656938914391	0.580870975747228	5.62033985263269e-06	0.892390593254441	8.75208871420899e-13	YEA6	Putative mitochondrial NAD+ transporter member of the mitochondrial carrier subfamily (see also YIA6) has putative human ortholog
augustus_masked-CBS12357_Chr05_polished-processed-gene-1.15	YER002W	378.0041708836	304.027199463764	326.80551203384	353.890013398082	410.797351595565	422.426818754913	396.723884844516	340.140591757391	290.032505204452	-0.0254143051167259	0.877420879500151	0.201052340080629	0.191170991129749	0.226466645197355	0.127593691098819	NOP16	Constituent of 66S pre-ribosomal particles involved in 60S ribosomal subunit biogenesis
augustus_masked-CBS12357_Chr05_polished-processed-gene-1.0	YEL034W	31109.5463865479	27769.1336860864	32692.9503285018	20240.2256049935	19710.8231836825	18450.8786358044	27073.8620388123	25302.2197917307	24285.5275401052	0.254087022719043	0.00122226841258574	-0.38883771709741	8.08841880593434e-07	-0.642924739816453	3.46642474555649e-17	HYP2	Translation elongation factor eIF-5A required for translation of proteins containing polyproline stretches, including Bni1p, and this leads to a requirement for mating projection formation structural homolog of bacterial EF-P
augustus_masked-CBS12357_Chr05_polished-processed-gene-1.10	YEL020C	2416.66729041468	2792.50956910061	2371.7755046792	1566.8194948028	1571.88520286697	1673.85211292161	1722.18855651735	1732.96561654172	1742.28159601236	0.538711278420622	4.19477463035304e-11	-0.110111596986839	0.234336121172031	-0.648822875407461	2.08079667878359e-15	PXP1	Peroxisomal matrix protein well-conserved in fungi contains tripartite homology domain of thiamine pyrophosphate (TPP) enzymes
augustus_masked-CBS12357_Chr05_polished-processed-gene-1.16	YER005W	3406.95946726078	3754.93333363688	3683.42581178521	3804.31764402938	3416.21631767296	3471.14798789225	3354.85992876209	3064.03069648122	3068.29351728883	0.191411578265181	0.0158569283151745	0.171268129263571	0.0380494445978446	-0.0201434490016101	0.824230017179442	YND1	Apyrase with wide substrate specificity helps prevent inhibition of glycosylation by hydrolyzing nucleoside tri- and diphosphates that inhibit glycotransferases partially redundant with Gda1p
augustus_masked-CBS12357_Chr05_polished-processed-gene-1.17	YER006W	97.454200305928	48.3679635510533	86.7938758247056	142.697586047614	204.334433954271	168.744225186279	150.551628094842	137.346743013147	189.877395493562	-0.949921955623377	1.59387035988942e-05	0.102608117941487	0.689721248206732	1.05253007356486	1.69994781821838e-06	NUG1	GTPase that associates with nuclear 60S pre-ribosomes required for export of 60S ribosomal subunits from the nucleus
augustus_masked-CBS12357_Chr05_polished-processed-gene-1.9	YEL019C	204.752259228617	235.917209973505	240.897288003264	306.324151382211	319.272553053548	361.271193519617	298.051533998572	383.464732170934	303.595176311135	-0.515444500911207	0.000346640966696201	-0.000964853203751436	0.995779967036972	0.514479647707456	0.00040016543714274	MMS21	Highly conserved SUMO E3 ligase subunit of SMC5-SMC6 complex required for anchoring dsDNA breaks to the nuclear periphery SMC5-SMC6 plays a key role in removal of X-shaped DNA structures that arise between sister chromatids during DNA replication and repair
augustus_masked-CBS12357_Chr05_polished-processed-gene-1.18	YER007W	236.25260680225	316.859516324247	337.433333563396	360.549234080304	399.090691316935	370.331286147068	260.413626974862	295.894661122283	295.248917168561	0.0636032277530011	0.698496696622582	0.394751103942936	0.00800305508427309	0.331147876189935	0.0239982962238876	PAC2	Microtubule effector required for tubulin heterodimer formation binds alpha-tubulin, required for normal microtubule function, null mutant exhibits cold-sensitive microtubules and sensitivity to benomyl
maker-CBS12357_Chr05_polished-augustus-gene-1.87	YEL003W	678.241858694792	626.809323569773	863.510499276407	544.153461461567	499.129424607047	638.736530235311	414.016977260816	425.867082362913	451.741276091827	0.72907318477413	2.00057429177402e-08	0.369785447439504	0.00773265397856967	-0.359287737334626	0.0072218720117436	GIM4	Subunit of the heterohexameric cochaperone prefoldin complex complex binds specifically to cytosolic chaperonin and transfers target proteins to it
augustus_masked-CBS12357_Chr05_polished-processed-gene-1.25	YEL011W	22891.8932132763	24959.8433949374	23170.4222380199	22413.0341818785	20952.7934150608	21821.2330932162	19456.7634497976	19358.5164430812	18495.3102599443	0.307511202266552	1.47063227597498e-06	0.18463592974088	0.00590656942719047	-0.122875272525673	0.0679408990056255	GLC3	Glycogen branching enzyme, involved in glycogen accumulation green fluorescent protein (GFP)-fusion protein localizes to the cytoplasm in a punctate pattern relocalizes from nucleus to cytoplasmic foci upon DNA replication stress
augustus_masked-CBS12357_Chr05_polished-processed-gene-1.24	YEL023C	97.454200305928	152.013599731882	155.874715766818	114.158068838091	100.038733290112	90.6009262745121	168.861961241512	118.910938581852	138.756558245295	-0.0654609016107818	0.782388308410206	-0.446159169955628	0.0448326165984313	-0.380698268344847	0.0827673391735646	YEL023C	Putative protein of unknown function expression is increased greatly during sporulation YEL023C is not an essential gene
augustus_masked-CBS12357_Chr05_polished-processed-gene-1.27	YEL013W	4152.13956454954	3917.80504763532	3787.04707169838	3511.31193401162	3358.74725812333	3036.26354177459	4237.82488272373	4156.35210903544	4108.44606293213	-0.0759768776819705	0.35281080382971	-0.332431620417594	1.60352078466623e-05	-0.256454742735624	0.000837062162023972	VAC8	Phosphorylated and palmitoylated vacuolar membrane protein interacts with Atg13p, required for the cytoplasm-to-vacuole targeting (Cvt) pathway interacts with Nvj1p to form nucleus-vacuole junctions
augustus_masked-CBS12357_Chr05_polished-processed-gene-1.28	YEL015W	2450.13640971167	2602.98612008424	2567.50455118185	2070.06631493072	2107.19885015342	2142.71190639221	2146.37794108187	2228.88875574356	2093.86776239329	0.234382568270061	0.000944353437693472	-0.0338729129594367	0.691391297888394	-0.268255481229497	0.000159571696275142	EDC3	Non-essential conserved protein with a role in mRNA decapping specifically affects the function of the decapping enzyme Dcp1p mediates decay of the RPS28B mRNA via binding to both Rps28Bp (or Rps28Ap) and the RPS28B mRNA
augustus_masked-CBS12357_Chr05_polished-processed-gene-1.39	YER008C	1260.01390294533	1048.30157737181	995.472616601725	1170.12020559043	1161.0878512714	1100.80125423532	953.154564357209	921.790221564746	1032.84956889355	0.181166804452473	0.0866641103016874	0.236155089233838	0.0280227884212034	0.0549882847813648	0.635528298671883	SEC3	Subunit of the exocyst complex the exocyst mediates polarized targeting and tethering of post-Golgi secretory vesicles to sites of exocytosis prior to SNARE-mediated fusion PtdIns[4,5]P2-binding protein that localizes to exocytic sites in a Rho1p-dependent, actin-independent manner, targeting and anchoring the exocyst to the plasma membrane with Exo70p
augustus_masked-CBS12357_Chr05_polished-processed-gene-1.29	YEL017W	2599.76306068642	2398.65615161346	2313.32248626664	2345.94831462277	2218.94424372216	2489.26044939222	2313.20542086264	2409.55963917025	2427.71812809626	0.0316074051608723	0.726247731622269	-0.0196243663365566	0.841817912443048	-0.0512317714974289	0.563212665761101	GTT3	Protein of unknown function may be involved in glutathione metabolism function suggested by computational analysis of large-scale protein-protein interaction data N- and C-terminal fusion proteins localize to the cell periphery
augustus_masked-CBS12357_Chr05_polished-processed-gene-1.22	YEL029C	484.317843944612	387.930809705387	372.859405328582	661.16548202061	848.200749278926	813.143313313746	721.223677832723	824.080458078883	857.578126899495	-0.925517211707121	1.26786904654981e-13	-0.0491906579525208	0.748251134060511	0.8763265537546	3.23717071819937e-12	BUD16	Putative pyridoxal kinase a key enzyme involved in pyridoxal 5'-phosphate synthesis, the active form of vitamin B6 required for genome integrity
augustus_masked-CBS12357_Chr05_polished-processed-gene-1.34	YEL005C	521.724506688302	456.040799195646	542.018898007345	610.745668283787	642.802073481143	684.036993372566	568.63756827714	491.31418809401	466.347229591331	-0.00518988370188449	0.969665728136995	0.336680206935038	0.00466041359929436	0.341870090636922	0.00329741114986824	VAB2	Subunit of the BLOC-1 complex involved in endosomal maturation interacts with Vps21p-GFP has potential role in vacuolar function, as suggested by its ability to bind Vac8p
augustus_masked-CBS12357_Chr05_polished-processed-gene-1.30	YEL018W	976.510774782633	825.216684258788	820.999213158184	675.435240625372	717.299002526971	779.167965960804	947.051119974986	854.499535390519	710.475309511626	0.0602371584232319	0.649999177260017	-0.206644629612168	0.104035363191084	-0.2668817880354	0.0286208191604299	EAF5	Non-essential subunit of the NuA4 acetyltransferase complex Esa1p-associated factor relocalizes to the cytosol in response to hypoxia
augustus_masked-CBS12357_Chr05_polished-processed-gene-1.23	YEL025C	825.899737946198	762.04220125333	743.947507068905	558.423220066329	567.240902591804	510.762721872562	725.292640754205	644.331364873757	653.094777906428	0.202151901239568	0.050622197475617	-0.299577022570057	0.00489692867923386	-0.501728923809625	6.75290805645073e-07	YEL025C	Putative protein of unknown function green fluorescent protein (GFP)-fusion protein localizes to both the cytoplasm and the nucleus
augustus_masked-CBS12357_Chr05_polished-processed-gene-1.33	YEL009C	4839.24089599942	4563.36929584734	4467.22764958995	5999.00651744168	5946.98342154409	6448.5209275884	6816.53013421308	6594.48724507419	6603.97754656181	-0.525628853227437	1.2224004727288e-15	-0.121129889994279	0.0930759778910616	0.404498963233158	1.21777097485502e-09	GCN4	bZIP transcriptional activator of amino acid biosynthetic genes activator responds to amino acid starvation expression is tightly regulated at both the transcriptional and translational levels
augustus_masked-CBS12357_Chr05_polished-processed-gene-1.40	YER010C	184.08015613342	76.006799865941	168.273840884633	157.918661892693	226.683512668019	177.80431781373	167.844720511141	193.575946528597	117.89091038886	-0.13178652419524	0.719247451758603	0.187410704170313	0.617976748600044	0.319197228365554	0.360523523450396	YER010C	Bifunctional HMG aldolase/oxaloacetate decarboxylase requires divalent metal ions for activity competitively inhibited by oxalate
augustus_masked-CBS12357_Chr05_polished-processed-gene-1.37	YER003C	919.416394805422	849.894216682794	977.759580719132	1090.20955740377	1081.26971300802	1087.21111529415	1488.22318853212	1582.71381042667	1618.13099126657	-0.762260455607841	5.38653598756994e-20	-0.519388449654145	1.09184864170756e-09	0.242872005953696	0.00634872141192552	PMI40	Mannose-6-phosphate isomerase catalyzes the interconversion of fructose-6-P and mannose-6-P required for early steps in protein mannosylation
snap_masked-CBS12357_Chr05_polished-processed-gene-1.69	YEL012W	3529.02331410861	4072.77995125808	4259.98512976361	3254.45627912591	3469.42840984856	3584.39914573539	3338.58407707616	3111.96378800258	2972.31153714922	0.328547240494278	0.000140418836316308	0.127840244538439	0.175532216951116	-0.200706995955839	0.024218033722475	UBC8	Ubiquitin-conjugating enzyme that regulates gluconeogenesis negatively regulates gluconeogenesis by mediating the glucose-induced ubiquitination of fructose-1,6-bisphosphatase (FBPase) cytoplasmic enzyme that catalyzes the ubiquitination of histones in vitro
snap_masked-CBS12357_Chr05_polished-processed-gene-1.84	YER007C-A	728.44553764027	691.958009169151	826.313123922962	1265.25192962218	1449.49739086311	1634.21420767651	1127.10272925057	1173.43895205192	1142.39422013984	-0.604351777573314	8.02225175061791e-09	0.330386444548666	0.00225541839205967	0.93473822212198	1.34756355516178e-19	TMA20	Protein of unknown function that associates with ribosomes has a putative RNA binding domain interacts with Tma22p
augustus_masked-CBS12357_Chr05_polished-processed-gene-1.32	YEL021W	1110.38725197057	1087.78562925022	967.131759189576	1418.41400531328	1561.24278443185	1568.52853612749	1265.44746858097	1335.67403104732	1208.12101088761	-0.264979843731519	0.00371091773066887	0.251721888298527	0.00688056888790692	0.516701732030046	5.9584554523511e-09	URA3	Orotidine-5'-phosphate (OMP) decarboxylase catalyzes the sixth enzymatic step in the de novo biosynthesis of pyrimidines, converting OMP into uridine monophosphate (UMP) converts 5-FOA into 5-fluorouracil, a toxic compound
augustus_masked-CBS12357_Chr05_polished-processed-gene-1.35	YEL002C	829.837281392902	814.358569992225	901.593526423982	1432.68376391804	1327.10957885925	1343.15873201964	1196.27509891577	1245.33858933397	1159.08673842499	-0.4941398634291	6.11731727141983e-09	0.186497874152502	0.0380494445978446	0.680637737581602	5.83565175640573e-16	WBP1	Beta subunit of the oligosaccharyl transferase glycoprotein complex required for N-linked glycosylation of proteins in the endoplasmic reticulum human homolog DDOST can complement yeast growth defect during down-regulation of yeast gene
augustus_masked-CBS12357_Chr05_polished-processed-gene-1.36	YEL001C	1666.56526381754	1490.52295841001	1649.08364066941	1726.64079117613	1765.57721838612	1822.21112969612	1531.96453993805	1464.72466206638	1336.44474520469	0.147822694094856	0.0943130972523847	0.290830063895564	0.000847250447885678	0.143007369800708	0.107512596698497	IRC22	Protein of unknown function green fluorescent protein (GFP)-fusion localizes to the ER YEL001C is non-essential
augustus_masked-CBS12357_Chr05_polished-processed-gene-1.31	YEL020W-A	1591.75193833016	1466.83252728296	1968.80393835021	2323.11670085515	2234.90787137484	2870.9168513236	2188.08481102706	2176.34671311437	2173.15722424775	-0.371044466988844	0.00106570561501939	0.18049626297378	0.137424234882396	0.551540729962624	8.17713584081292e-07	TIM9	Essential protein of the mitochondrial intermembrane space forms a complex with Tim10p (TIM10 complex) that delivers hydrophobic proteins to the TIM22 complex for insertion into the inner membrane
augustus_masked-CBS12357_Chr05_polished-processed-gene-2.19	YER040W	907.60376446531	1066.06940071709	845.797463393814	856.185516285683	838.622572687319	834.661033303943	797.516732610515	833.29836029453	928.521329611376	0.136976824197644	0.218396441298209	-0.0161185554201572	0.906580541291424	-0.153095379617802	0.170596527514935	GLN3	Transcriptional activator of genes regulated by nitrogen catabolite repression localization and activity regulated by quality of nitrogen source and Ure2p
augustus_masked-CBS12357_Chr05_polished-processed-gene-2.24	YER049W	1051.32410027001	1114.43736426815	999.900875572373	635.47991653204	644.930557168167	647.796622862762	946.033879244615	922.712011786311	812.716984008159	0.235500378998929	0.0138432246947708	-0.46957282655442	1.47141204555472e-06	-0.705073205553349	5.74706189232777e-14	TPA1	Fe(II)/2-oxoglutarate-dependent dioxygenase family member catalyzes the repair of methyl-base lesions in both ss and dsDNA by oxidative demethylation Poly(rA)-binding protein involved in mRNA poly(A) tail length and mRNA stability
augustus_masked-CBS12357_Chr05_polished-processed-gene-2.4	YER019W	5680.89080773243	6165.43470081386	5502.55459692751	4773.70991191284	5423.37643453627	5459.83831961779	4143.22149479927	3858.61386747003	3717.21516562397	0.56031826778204	1.48193614438333e-12	0.4135306750245	4.13757803309185e-07	-0.146787592757539	0.0829193179646555	ISC1	Inositol phosphosphingolipid phospholipase C mitochondrial membrane localized hydrolyzes complex sphingolipids to produce ceramide
snap_masked-CBS12357_Chr05_polished-processed-gene-2.59	YER016W	551.256082538583	622.860918381932	506.592826242159	729.660323323465	737.519597553696	759.91526912747	650.016826706784	729.136065257714	648.921648335141	-0.268260646670691	0.0132351118171696	0.131687977950886	0.255449138489633	0.399948624621577	0.000177974728796258	BIM1	Microtubule plus end-tracking protein together with Kar9p makes up the cortical microtubule capture site and delays the exit from mitosis when the spindle is oriented abnormally homolog of human end binding protein 1 (EB1)
augustus_masked-CBS12357_Chr05_polished-processed-gene-2.18	YER037W	855.43131379648	889.378268561205	973.331321748484	1660.04858435391	1781.5408460388	1877.70419703926	1650.98170539141	1431.54021409005	1424.08046620172	-0.718642191242588	5.99083846852651e-15	0.235800759283357	0.0150662009925015	0.954442950525945	1.37047382026578e-25	PHM8	Lysophosphatidic acid (LPA) phosphatase, nucleotidase principle and physiological nucleotidase working on GMP, UMP and CMP involved in LPA hydrolysis in response to phosphate starvation and ribose salvage pathway
augustus_masked-CBS12357_Chr05_polished-processed-gene-2.15	YER032W	294.331372641136	335.614440966493	297.579002827562	584.108785554899	497.000940920023	569.653323950995	455.723847206008	520.811475184081	517.468066839598	-0.673272016309007	1.15176666909592e-08	0.141147427761653	0.270905425062387	0.81441944407066	3.89585667685731e-12	FIR1	Protein involved in 3' mRNA processing interacts with Ref2p APCC(Cdh1) substrate
augustus_masked-CBS12357_Chr05_polished-processed-gene-2.23	YER048W-A	2988.59547604846	3337.38948502268	3519.58022987122	2719.81599006752	2904.31599094377	3157.44228066675	2600.06730682714	2590.23052259694	2677.06261998066	0.320444311916242	0.000140821823747172	0.156498324537888	0.0842349783389014	-0.163945987378354	0.061722512224141	ISD11	Cysteine desulfurase (Nfs1p) activator essential for the formation of the persulfide intermediate at the desulfurase active site during pyridoxal phosphate-dependent desulfuration of cysteine required for mitochondrial iron-sulfur cluster biosynthesis
augustus_masked-CBS12357_Chr05_polished-processed-gene-2.30	YER063W	1253.1232019136	1002.89491771164	1217.77121692827	1461.22328112756	1388.83560578293	1655.73192766671	2022.27457197666	1934.8376750644	2008.31860618191	-0.768173515758068	1.68934001327069e-15	-0.399403769021729	6.87615517274363e-05	0.368769746736339	0.000236470324374084	THO1	Conserved nuclear RNA-binding protein specifically binds to transcribed chromatin in a THO- and RNA-dependent manner, genetically interacts with shuttling hnRNP NAB2 overproduction suppresses transcriptional defect caused by hpr1 mutation
augustus_masked-CBS12357_Chr05_polished-processed-gene-2.25	YER051W	1043.4490133766	1258.55415362435	1150.46168057441	1038.83842642663	952.496449943085	978.490003764731	1053.86139666389	1086.79067122484	1054.75849914281	0.11001942433944	0.264229008664721	-0.103873381561539	0.313864181429142	-0.213892805900979	0.0254223615897368	JHD1	JmjC domain family histone demethylase specific for H3-K36 similar to proteins found in human, mouse, drosophila, X. laevis, C. elegans, and S. pombe
augustus_masked-CBS12357_Chr05_polished-processed-gene-2.26	YER058W	1427.35949943026	1461.89702079816	1697.79448934654	1167.26625386948	1344.13744835544	1361.27891727454	907.378731490534	864.639227827732	849.231867756921	0.796177833660854	6.73531685538862e-17	0.553859352674189	2.07367984935452e-08	-0.242318480986665	0.0148493280082975	PET117	Protein required for assembly of cytochrome c oxidase
augustus_masked-CBS12357_Chr05_polished-processed-gene-2.27	YER059W	917.44762308207	853.842621870636	866.167454658796	932.290895511077	990.809156309511	843.721125931394	1426.17150397952	1216.76309246546	1265.50154249281	-0.559322665429199	3.85666475048334e-09	-0.49053987227245	4.76311384980998e-07	0.0687827931567492	0.532011920302061	PCL6	Pho85p cyclin of the Pho80p subfamily forms the major Glc8p kinase together with Pcl7p and Pho85p involved in the control of glycogen storage by Pho85p
augustus_masked-CBS12357_Chr05_polished-processed-gene-2.14	YER030W	3845.01117570662	3853.6434633329	4014.6595827897	3339.12351351416	3889.80393803573	4304.67650961776	3314.17029954727	3363.61251848976	2987.96077304155	0.273556922259154	0.00331315785284425	0.250958041825667	0.00912616957661021	-0.0225988804334878	0.833496596948413	CHZ1	Histone chaperone for Htz1p/H2A-H2B dimer required for the stabilization of the Chz1p-Htz1-H2B complex has overlapping function with Nap1p
augustus_masked-CBS12357_Chr05_polished-processed-gene-2.20	YER041W	323.862948491417	343.511251342175	297.579002827562	435.703296065381	385.255547351281	370.331286147068	276.689478660791	364.107137518075	354.716013559402	-0.0454323803636312	0.772796583115495	0.252462558543106	0.0822145987429422	0.297894938906737	0.0336540669244213	YEN1	Holliday junction resolvase promotes template switching during break-induced replication (BIR), causing non-reciprocal translocations (NRTs) localization is cell-cycle dependent and regulated by Cdc28p phosphorylation
augustus_masked-CBS12357_Chr05_polished-processed-gene-2.22	YER046W	302.206459534545	306.988503354645	402.97156632899	399.553240933319	352.264050202415	349.946077735303	367.22390366377	351.202074416168	303.595176311135	-0.0121423594946391	0.941421155402055	0.105774155595133	0.512858927830572	0.117916515089772	0.4480331987226	SPO73	Meiosis-specific protein required for prospore membrane morphogenesis required for the proper shape of the prospore membrane (PSM) and for spore wall formation functions cooperatively with SPO71 in PSM elongation
augustus_masked-CBS12357_Chr05_polished-processed-gene-2.16	YER034W	5725.18817150785	5622.52898748571	5324.53858630745	2605.65792122943	2646.76946481391	2531.16337779418	2767.91202733828	2846.48820419194	2489.27178927274	1.03183471005452	3.75305735662531e-47	-0.0578489243216627	0.50466915476189	-1.08968363437619	4.60287363335161e-52	YER034W	Protein of unknown function non-essential gene expression induced upon calcium shortage
augustus_masked-CBS12357_Chr05_polished-processed-gene-2.0	YER013W	771.758515554016	935.772029518338	721.806212215664	628.820695849818	578.947562870434	576.448393421583	648.999585976414	767.851254563433	745.946910867566	0.163235248533346	0.179794965410969	-0.271462664275043	0.0274081965161751	-0.43469791280839	0.000192892025477631	PRP22	DEAH-box RNA-dependent ATPase/ATP-dependent RNA helicase associates with lariat intermediates before the second catalytic step of splicing mediates ATP-dependent mRNA release from the spliceosome and unwinds RNA duplexes
snap_masked-CBS12357_Chr05_polished-processed-gene-2.75	YER035W	4796.91230394735	4798.29940452388	4822.37401903594	3180.25353438115	2765.96455128724	3238.98311431381	3235.84276330873	2856.62789662915	3025.51893918313	0.654885673485937	6.00532873306733e-17	0.0107208423383664	0.920591399447804	-0.64416483114757	2.50360431400973e-16	EDC2	RNA-binding protein that directly activates mRNA decapping binds mRNA substrate and enhances activity of decapping proteins Dcp1p and Dcp2p has a role in translation during heat stress
augustus_masked-CBS12357_Chr05_polished-processed-gene-2.2	YER015W	5294.02716409375	4955.24851074057	4925.99527894911	3528.43564433733	3004.35472423389	3406.59482792166	2374.23986468487	2240.8720286239	2221.14821431755	1.13953008228109	3.11491755393762e-50	0.534899438135034	1.82352162305916e-11	-0.604630644146055	4.87723142147525e-15	FAA2	Medium chain fatty acyl-CoA synthetase activates imported fatty acids accepts a wide range of fatty acid chain lengths with a preference for medium chains, C9:0-C13:0
augustus_masked-CBS12357_Chr05_polished-processed-gene-2.12	YER024W	3474.88209171642	3227.82124106009	3479.72589913539	3024.23750696909	2455.20593298178	2620.63179249026	4696.60045212085	4548.11295320046	5277.96562528534	-0.505778587390904	1.28443913316512e-08	-0.831253765808267	7.98369823440956e-21	-0.325475178417363	0.000391063585233748	YAT2	Carnitine acetyltransferase has similarity to Yat1p, which is a carnitine acetyltransferase associated with the mitochondrial outer membrane
augustus_masked-CBS12357_Chr05_polished-processed-gene-2.1	YER014W	962.729372719168	804.487557022622	933.476991012649	920.875088627267	1068.49881088587	1041.91065215689	659.171993280119	684.890134622606	824.193090329199	0.31159602312251	0.00611697326066975	0.47415162360169	3.15913437673281e-05	0.16255560047918	0.169149795372425	HEM14	Protoporphyrinogen oxidase a mitochondrial enzyme that catalyzes the seventh step in the heme biosynthetic pathway, converting protoporphyrinogen IX to protoporphyrin IX inhibited by diphenyl ether-type herbicides
augustus_masked-CBS12357_Chr05_polished-processed-gene-2.10	YER022W	1047.38655682331	1052.24998255965	1069.86736730862	1027.42261954282	1016.35096055379	984.152561656888	1301.05089414394	1171.59537160879	1282.19406077796	-0.241274860965454	0.00413287326898122	-0.306224538156261	0.000364284742396068	-0.0649496771908074	0.488201485110332	SRB4	Subunit of the RNA polymerase II mediator complex associates with core polymerase subunits to form the RNA polymerase II holoenzyme required for basal RNA polymerase II transcription
augustus_masked-CBS12357_Chr05_polished-processed-gene-2.21	YER042W	620.163092855906	701.829022138754	635.897988185088	721.098468160608	637.480864263584	714.614805990214	1240.01645032171	1284.05377863969	1293.670167099	-0.95134396903852	7.62550792629119e-26	-0.869271989956067	2.48650167022171e-21	0.0820719790824534	0.440728057274265	MXR1	Methionine-S-sulfoxide reductase involved in the response to oxidative stress protects iron-sulfur clusters from oxidative inactivation along with MXR2
augustus_masked-CBS12357_Chr05_polished-processed-gene-2.13	YER025W	1609.47088384033	1329.62544700549	1280.65249431147	1872.19232894469	2020.99526082896	1891.29433598044	1957.17116523295	2039.92176032278	2027.0976892527	-0.507503542154006	2.82375761647828e-08	-0.0579917164264196	0.590033383420604	0.449511825727587	1.127603900913e-06	GCD11	Gamma subunit of the translation initiation factor eIF2 involved in the identification of the start codon binds GTP when forming the ternary complex with GTP and tRNAi-Met
augustus_masked-CBS12357_Chr05_polished-processed-gene-2.9	YER021W	4843.17843944612	4829.88664602661	4732.03753603471	4532.07533287221	4521.96359308175	4380.55478537266	5542.94473978915	5433.03156590261	5315.52379142692	-0.176628379455723	0.00436666999022204	-0.276498734378451	9.14758092226711e-06	-0.0998703549227279	0.1247286068376	RPN3	Essential non-ATPase regulatory subunit of the 26S proteasome lid similar to the p58 subunit of the human 26S proteasome temperature-sensitive alleles cause metaphase arrest, suggesting a role for the proteasome in cell cycle control
augustus_masked-CBS12357_Chr05_polished-processed-gene-2.8	YER020W	18559.6110360401	17950.4370852226	16621.0272204311	9584.52119619806	8596.94561188854	10256.0248542748	9229.42514665204	10224.4971375962	10158.4406589056	0.834931374124709	3.36099194861018e-26	-0.057892139209531	0.539953149284712	-0.89282351333424	1.06516500573095e-29	GPA2	Nucleotide binding alpha subunit of the heterotrimeric G protein interacts with the receptor Gpr1p, has signaling role in response to nutrients required for the recruitment of Ras-GTP at the plasma membrane and in the nucleus
augustus_masked-CBS12357_Chr05_polished-processed-gene-2.11	YER023W	7314.97133811466	7481.2407296619	7419.10507942407	7777.96975683527	8013.74108164406	8402.10340038257	5907.11692126181	5813.73092740885	5574.25782484672	0.358960808244276	9.16403014083256e-09	0.481149605414552	1.60114893270455e-14	0.122188797170276	0.0640058707640888	PRO3	Delta 1-pyrroline-5-carboxylate reductase catalyzes the last step in proline biosynthesis
maker-CBS12357_Chr05_polished-augustus-gene-2.114	YIL052C	2318.22870424708	2066.99011583481	2708.32318644847	2960.49925186783	3703.56161542116	3807.50392668637	2180.96412591447	2140.39689447334	2383.90026759775	0.0801976192358302	0.514599183045539	0.631084105894335	1.08377722069059e-08	0.550886486658505	4.68879987854417e-07	RPL34B	Ribosomal 60S subunit protein L34B homologous to mammalian ribosomal protein L34, no bacterial homolog RPL34B has a paralog, RPL34A, that arose from the whole genome duplication
augustus_masked-CBS12357_Chr05_polished-processed-gene-2.36	YER033C	1287.57670707226	1555.67164400939	1349.73333425358	1307.10988819614	1065.30608535534	926.394471156886	993.844193572031	1216.76309246546	1185.16879824553	0.296947790858052	0.0178398767426162	-0.0397236748470626	0.794416308271802	-0.336671465705115	0.00739828753230396	ZRG8	Protein of unknown function authentic, non-tagged protein is detected in highly purified mitochondria in high-throughput studies GFP-fusion protein is localized to the cytoplasm
augustus_masked-CBS12357_Chr05_polished-processed-gene-2.44	YER047C	1452.95353183384	1506.31657916138	1496.75153207911	863.796054208222	791.795931572799	859.576288029434	1243.06817251282	1282.21019819656	1259.24184813588	0.233407592706271	0.00370345021494928	-0.583209164520501	8.34169180565288e-13	-0.816616757226772	5.98250530773823e-25	SAP1	Putative ATPase of the AAA family interacts with the Sin1p transcriptional repressor in the two-hybrid system
augustus_masked-CBS12357_Chr05_polished-processed-gene-2.37	YER036C	1652.78386175407	1364.1739923991	1547.2336843445	1567.77081204312	1671.92393615708	1607.03392979416	1942.92979500776	2059.27935497564	2190.89302492572	-0.434859489311328	8.50922648047106e-07	-0.349534642898283	0.000125872613127097	0.0853248464130452	0.386268083592512	ARB1	ATPase of the ATP-binding cassette (ABC) family involved in 40S and 60S ribosome biogenesis, has similarity to Gcn20p shuttles from nucleus to cytoplasm, physically interacts with Tif6p, Lsg1p
augustus_masked-CBS12357_Chr05_polished-processed-gene-2.49	YER054C	4378.54831273503	4828.89954472965	4080.19781555529	3230.67334811798	3142.70616389042	3577.6040762648	2839.11887846422	2923.91858280337	2929.53695904353	0.60577811635105	5.4341381033738e-14	0.192745858455218	0.027848069032746	-0.413032257895832	4.42532013375323e-07	GIP2	Putative regulatory subunit of protein phosphatase Glc7p involved in glycogen metabolism contains a conserved motif (GVNK motif) that is also found in Gac1p, Pig1p, and Pig2p
augustus_masked-CBS12357_Chr05_polished-processed-gene-2.51	YER056C	1831.94208857911	2000.85432893847	1788.13097234776	1678.12361191994	1887.96503038998	1892.42684755887	1049.79243374241	994.611649068361	1154.9136088537	0.803280259661281	9.21664465631539e-20	0.76110507153872	1.98958513077496e-17	-0.0421751881225609	0.683139208447187	FCY2	Purine-cytosine permease mediates purine (adenine, guanine, and hypoxanthine) and cytosine accumulation relative distribution to the vacuole increases upon DNA replication stress
augustus_masked-CBS12357_Chr05_polished-processed-gene-2.32	YER027C	777.664830724072	652.47395729074	697.007961980033	762.956426734575	680.050538004057	673.844389166684	851.430491320154	880.309661594332	808.543854436872	-0.2526633544403	0.0146579694862899	-0.258213778504521	0.0157526098486727	-0.0055504240642206	0.962458990070901	GAL83	One of three possible beta-subunits of the Snf1 kinase complex allows nuclear localization of the Snf1 kinase complex in the presence of a nonfermentable carbon source necessary and sufficient for phosphorylation of the Mig2p transcription factor in response to alkaline stress
augustus_masked-CBS12357_Chr05_polished-processed-gene-2.45	YER048C	3756.41644815577	4174.45138484499	3676.34059743217	3097.48893447354	3335.33393756606	3335.24659848048	4700.66941504233	4261.43619429382	4041.67598979154	-0.162405101563854	0.0559167546981107	-0.408811060793959	8.72062216164233e-07	-0.246405959230105	0.00332887154377727	CAJ1	Nuclear type II J heat shock protein of the E. coli dnaJ family contains a leucine zipper-like motif, binds to non-native substrates for presentation to Ssa3p, may function during protein translocation, assembly and disassembly
augustus_masked-CBS12357_Chr05_polished-processed-gene-2.48	YER053C	1669.51842140257	1640.56235554797	1665.02537296374	2381.14705251452	2494.58288119172	2774.65336715693	4068.96292148222	4186.77118634708	3912.30897308164	-1.27871251635247	6.74559422351533e-66	-0.664443185733616	1.46884760902389e-18	0.614269330618856	1.20035737983366e-15	PIC2	Mitochondrial copper and phosphate carrier imports copper and inorganic phosphate into mitochondria functionally redundant with Mir1p but less abundant than Mir1p under normal conditions
augustus_masked-CBS12357_Chr05_polished-processed-gene-2.50	YER055C	7056.07785649386	6428.00364580529	6370.49335517456	5666.9968005709	7659.34854775462	6410.01553392173	5834.8928294055	5706.80326170734	6624.84319441824	0.126248849405042	0.243445551539768	0.117656982438849	0.294853120489048	-0.00859186696619237	0.943174890588592	HIS1	ATP phosphoribosyltransferase a hexameric enzyme, catalyzes the first step in histidine biosynthesis mutations cause histidine auxotrophy and sensitivity to Cu, Co, and Ni salts
augustus_masked-CBS12357_Chr05_polished-processed-gene-2.31	YER026C	5249.72980031833	5742.95534571486	5572.52108866375	6052.28028289946	5685.17992804018	5635.37761427465	5283.54835354466	4832.0243414424	4537.23512638188	0.175410959568176	0.0258633122895045	0.24361335146503	0.00215447882961139	0.068202391896854	0.418613798693528	CHO1	Phosphatidylserine synthase functions in phospholipid biosynthesis catalyzes the reaction CDP-diaclyglycerol + L-serine = CMP + L-1-phosphatidylserine, transcriptionally repressed by myo-inositol and choline
augustus_masked-CBS12357_Chr05_polished-processed-gene-2.47	YER052C	2510.1839472739	2595.08930970856	2283.21032526623	1934.02794956533	2245.55028980995	2217.45767056868	2047.70559023593	2379.14056185861	2798.08337754799	0.0316929621286005	0.79877609578322	-0.172760792894916	0.13683674759176	-0.204453755023516	0.0679580957881083	HOM3	Aspartate kinase (L-aspartate 4-P-transferase) cytoplasmic enzyme that catalyzes the first step in the common pathway for methionine and threonine biosynthesis expression regulated by Gcn4p and the general control of amino acid synthesis
augustus_masked-CBS12357_Chr05_polished-processed-gene-2.34	YER029C	967.651302027548	1039.41766569917	1182.34514516308	740.124812966957	766.254127328515	755.385222813745	1234.93024666985	1086.79067122484	1029.71972171509	-0.0696167663464493	0.540410918459699	-0.558233219368267	7.79998680891033e-08	-0.488616453021817	2.06524890483501e-06	SMB1	Core Sm protein Sm B part of heteroheptameric complex (with Smd1p, Smd2p, Smd3p, Sme1p, Smx3p, and Smx2p) that is part of the spliceosomal U1, U2, U4, and U5 snRNPs homolog of human Sm B and Sm B'
augustus_masked-CBS12357_Chr05_polished-processed-gene-2.7	YER019C-A	6271.52232473806	6274.01584347949	7717.56973404576	5283.61595272298	4627.32353558942	5947.95080992172	3362.99785460505	2372.68803030766	2650.98056016012	1.2439994009888	8.51580759873893e-26	0.898141804131936	1.21631893721002e-13	-0.345857596856865	0.00544586929463935	SBH2	Ssh1p-Sss1p-Sbh2p complex component involved in protein translocation into the endoplasmic reticulum SBH2 has a paralog, SBH1, that arose from the whole genome duplication
augustus_masked-CBS12357_Chr05_polished-processed-gene-2.35	YER031C	452.817496370979	459.989204383487	471.166754476973	507.052089089188	444.853090587944	517.55779134315	611.361678952703	572.431727591707	700.042485583408	-0.435030899092871	0.000116361920638255	-0.350477989101298	0.00277192048579268	0.0845529099915737	0.509126838374618	YPT31	Rab family GTPase involved in the exocytic pathway mediates intra-Golgi traffic or the budding of post-Golgi vesicles from the trans-Golgi
augustus_masked-CBS12357_Chr05_polished-processed-gene-2.53	YER057C	2475.73044211524	2085.74504047706	2408.08722823851	2890.10177608434	3188.46856316143	3446.23273316675	2379.32606833673	2240.8720286239	2426.67484570344	-0.0153804333954997	0.884309427577528	0.42912447232081	2.70468540656178e-06	0.44450490571631	7.48386605005276e-07	HMF1	Member of the p14.5 protein family functionally complements Mmf1p function when targeted to mitochondria heat shock inducible
augustus_masked-CBS12357_Chr05_polished-processed-gene-2.33	YER028C	127.970162017885	117.465054338272	107.163867089687	126.525192962218	131.965988595467	142.696458882357	230.913645794116	185.279834534514	183.617701136632	-0.732779562198992	1.81374597688956e-05	-0.555885521934273	0.00168341800130463	0.176894040264719	0.360240762915621	MIG3	Transcriptional regulator partially nonfunctional in S288C strains but has a major role in catabolite repression and ethanol response in some other strains involved in response to toxic agents
augustus_masked-CBS12357_Chr05_polished-processed-gene-2.46	YER050C	927.29148169883	696.893515653952	1010.52869710193	1228.1505572498	1182.37268814164	1429.22961198043	1305.11985706542	1249.02575022023	1196.64490456657	-0.497330365433585	3.84486384740285e-05	0.03255551282328	0.828816877718219	0.529885878256865	1.19941626243428e-05	RSM18	Mitochondrial ribosomal protein of the small subunit has similarity to E. coli S18 ribosomal protein
augustus_masked-CBS12357_Chr05_polished-processed-gene-2.6	YER017C	4758.52125534198	4810.14462008741	4452.17156908974	2900.56626572783	2772.35000234831	2884.50699026478	3647.82525910881	3888.1111545601	3844.49561754822	0.29869893128311	1.1015448917778e-05	-0.408342195902073	3.54610616728731e-09	-0.707041127185183	3.43811648762793e-26	AFG3	Mitochondrial inner membrane m-AAA protease component mediates degradation of misfolded or unassembled proteins also required for correct assembly of mitochondrial enzyme complexes
augustus_masked-CBS12357_Chr05_polished-processed-gene-2.5	YMR325W	37.4066627436896	24.6775324240068	48.7108486771307	81.8132826672986	71.3042035152924	87.2033915392179	49.8447957881572	47.011301299802	90.765568175494	-0.642259316649373	0.0255337710932571	0.317580802348429	0.295392522951674	0.959840118997802	0.000695215006850673	PAU19	Protein of unknown function member of the seripauperin multigene family encoded mainly in subtelomeric regions
augustus_masked-CBS12357_Chr05_polished-processed-gene-2.54	YER061C	750.102026597143	837.061899822311	808.600088040369	496.587599445696	620.452994767395	697.627132313743	469.965217431196	474.721964105844	507.035242911381	0.7071677938212	2.46648099525627e-09	0.312366291131028	0.0145953812452173	-0.394801502690172	0.00112420951009239	CEM1	Mitochondrial beta-keto-acyl synthase possible role in fatty acid synthesis required for mitochondrial respiration
augustus_masked-CBS12357_Chr05_polished-processed-gene-2.38	YER038C	438.051708445838	422.479355098997	408.285477093768	540.348192500298	521.478503320795	580.978439735309	488.275550577866	382.54294194937	374.538379023016	0.0264422333294116	0.853974514227733	0.390663314826515	0.00198591284789764	0.364221081497103	0.00330117835518715	KRE29	Subunit of the SMC5-SMC6 complex this complex is involved in removal of X-shaped DNA structures that arise between sister chromatids during DNA replication and repair heterozygous mutant shows haploinsufficiency in K1 killer toxin resistance
augustus_masked-CBS12357_Chr05_polished-processed-gene-2.39	YGL225W	1277.7328484555	1420.43876632583	1386.93070960703	612.648302764422	643.866315324655	609.291229196094	627.637530638632	527.264006735035	540.420279481677	1.25155573497812	6.35443092529248e-40	0.136616121104096	0.220274528413582	-1.11493961387402	5.67111622912529e-32	VRG4	Golgi GDP-mannose transporter regulates Golgi function and glycosylation in Golgi VRG4 has a paralog, HVG1, that arose from the whole genome duplication
augustus_masked-CBS12357_Chr05_polished-processed-gene-2.55	YER062C	5917.14341453468	5855.48489356833	5907.29746684476	4494.97396049983	4987.03727869642	4815.43923149032	4598.94534200528	4809.90137612484	4852.30640901406	0.307942741198438	3.50593526068307e-06	0.00338160141963854	0.971343419350297	-0.3045611397788	4.93111515308435e-06	GPP2	DL-glycerol-3-phosphate phosphatase involved in glycerol biosynthesis also known as glycerol-1-phosphatase induced in response to hyperosmotic or oxidative stress, and during diauxic shift
augustus_masked-CBS12357_Chr05_polished-processed-gene-2.43	YER045C	248.065237142362	158.923308810604	227.61251109132	358.646599599669	472.523378519251	346.548543000009	252.275701131897	269.162744696906	207.613196171532	-0.190908036333479	0.307242799517303	0.659954028318845	0.000152434893844158	0.850862064652324	5.66329802459732e-07	ACA1	ATF/CREB family basic leucine zipper (bZIP) transcription factor binds as a homodimer to the ATF/CREB consensus sequence TGACGTCA important for carbon source utilization
augustus_masked-CBS12357_Chr05_polished-processed-gene-2.40	YER043C	10705.1962457269	10328.0408700953	10044.1769972243	11044.7931600853	12911.3820454855	11721.494836765	13546.5948063447	13491.3216828216	12948.177777311	-0.360844961570727	4.58790161643007e-07	-0.163296537201574	0.0329039263230013	0.197548424369154	0.00766350462323442	SAH1	S-adenosyl-L-homocysteine hydrolase catabolizes S-adenosyl-L-homocysteine which is formed after donation of the activated methyl group of S-adenosyl-L-methionine (AdoMet) to an acceptor regulates cellular lipid homoeostasis by regulating phosphatidylcholine(PC)synthesis and triacylglycerol (TG) levels
maker-CBS12357_Chr05_polished-augustus-gene-2.113	YER044C-A	189.0020854418	183.600841234611	286.951181298006	432.849344344428	485.294280641393	421.294307176481	191.241257309664	176.983722540431	182.57441874381	0.251839193310658	0.147578951756735	1.23170567221928	1.16715404478601e-14	0.979866478908623	4.41201018942944e-10	MEI4	Meiosis-specific protein involved in forming DSBs involved in double-strand break (DSBs) formation during meiotic recombination required for chromosome synapsis and production of viable spores
augustus_masked-CBS12357_Chr05_polished-processed-gene-2.41	YER044C	6241.0063630261	5249.40469723473	7518.29808036659	7738.01443274194	9146.09440314064	8797.34994125513	6153.28917801148	5692.97640838387	6081.2930677581	0.08321117370718	0.487184474061314	0.509372266060981	3.12924824160568e-06	0.426161092353801	8.4041185180491e-05	ERG28	Endoplasmic reticulum membrane protein may facilitate protein-protein interactions between the Erg26p dehydrogenase and the Erg27p 3-ketoreductase and/or tether these enzymes to the ER, also interacts with Erg6p
maker-CBS12357_Chr05_polished-snap-gene-2.116	YER060W	1017.85498097303	1080.8759201715	971.560018160224	734.416909525052	837.558330843808	662.51927338237	705.965066877165	784.443478551599	869.054233220535	0.37303308283779	0.000688818405027473	-0.0763416492753543	0.552743100218829	-0.449374732113144	4.41393004832226e-05	FCY21	Putative purine-cytosine permease very similar to Fcy2p but cannot substitute for its function
augustus_masked-CBS12357_Chr05_polished-processed-gene-3.6	YER070W	853.462542073127	808.435962210463	767.860105510405	494.684964965061	512.964568572701	549.26811553923	829.051195252002	1052.68443302694	829.409502293308	-0.156717554241614	0.182422788801218	-0.786498518513508	2.77916812222232e-12	-0.629780964271894	2.16305326178067e-08	RNR1	Major isoform of large subunit of ribonucleotide-diphosphate reductase the RNR complex catalyzes rate-limiting step in dNTP synthesis, regulated by DNA replication and DNA damage checkpoint pathways via localization of small subunits relative distribution to the nucleus increases upon DNA replication stress
augustus_masked-CBS12357_Chr05_polished-processed-gene-3.11	YER080W	1751.22244792168	1820.21479159474	1716.39317702326	1660.04858435391	1698.52998224488	1696.50234449024	1972.4297761885	2022.40774611305	2079.26180889379	-0.198600218275552	0.00666330055623644	-0.26297315870876	0.000414929830782345	-0.0643729404332081	0.422032361736056	AIM9	Protein of unknown function the authentic, non-tagged protein is detected in highly purified mitochondria in high-throughput studies null mutant displays elevated frequency of mitochondrial genome loss
augustus_masked-CBS12357_Chr05_polished-processed-gene-3.8	YER073W	4800.84984739405	5064.81675470316	4757.72143806447	1954.00561161199	2515.86771806196	2006.81051698044	1408.87841156322	1389.13786389807	1862.25907118686	1.61745446359946	1.53226604209171e-48	0.465341024957932	7.96388695899641e-05	-1.15211343864152	3.08421726458827e-25	ALD5	Mitochondrial aldehyde dehydrogenase involved in regulation or biosynthesis of electron transport chain components and acetate formation activated by K+
augustus_masked-CBS12357_Chr05_polished-processed-gene-3.12	YER081W	1229.49794123338	1064.09519812317	990.158705836947	966.538316162504	1403.7349915921	1225.37752786278	1237.98196886096	1517.26670469557	1547.18778855469	-0.380421235921425	0.0035057117413017	-0.253310942028819	0.065618932505901	0.127110293892606	0.368855458717826	SER3	3-phosphoglycerate dehydrogenase and alpha-ketoglutarate reductase 3PG dehydrogenase that catalyzes the first step in serine and glycine biosynthesis also functions as an alpha-ketoglutarate reductase, converting alpha-ketoglutarate to D-2-hydroxyglutarate (D-2HG)
augustus_masked-CBS12357_Chr05_polished-processed-gene-3.5	ARG5%2C6	8046.37003333996	8334.09625023558	7516.52677677833	6814.28539239372	7022.93192533454	6986.46392734332	8664.85654129638	9101.7566477303	10669.6490313882	-0.248299782843043	0.00315905453654342	-0.44478427970766	1.0935183110921e-07	-0.196484496864617	0.0224273137139981	ARG5%2C6	NA
augustus_masked-CBS12357_Chr05_polished-processed-gene-3.17	YER095W	2893.11004746588	2626.67655121128	3185.68950348435	2172.808576885	1648.51061559982	1831.27122232358	2122.98140428335	1998.44120035237	2108.4737158928	0.47549035517192	2.92029271009322e-06	-0.137195990236493	0.225232401895625	-0.612686345408413	1.48472044211938e-09	RAD51	Strand exchange protein forms a helical filament with DNA that searches for homology involved in the recombinational repair of double-strand breaks in DNA during vegetative growth and meiosis
augustus_masked-CBS12357_Chr05_polished-processed-gene-3.15	YER090W	2071.14785296639	1899.18289535156	1942.23438452632	1836.04227381263	1923.08501122587	2062.30358432358	2698.73965767308	2911.01351970147	3166.36206221407	-0.56370598091517	9.73205218775637e-12	-0.586304416417578	3.06760208690315e-12	-0.0225984355024078	0.820814206828311	TRP2	Anthranilate synthase catalyzes the initial step of tryptophan biosynthesis, forms multifunctional hetero-oligomeric anthranilate synthase:indole-3-glycerol phosphate synthase enzyme complex with Trp3p
augustus_masked-CBS12357_Chr05_polished-processed-gene-3.20	YER100W	891.853590678493	805.474658319582	892.737008482686	1123.50566081488	1223.8781200386	1245.76273627454	972.48213823425	1015.81282416435	962.949648574494	-0.186001867134826	0.0445344698680288	0.279500689479005	0.00233781169917376	0.465502556613831	1.38431885936363e-07	UBC6	Ubiquitin-conjugating enzyme involved in ERAD located at the cytosolic side of the ER membrane tail region contains a transmembrane segment at the C-terminus
snap_masked-CBS12357_Chr05_polished-processed-gene-3.70	YER102W	3642.22768820135	3177.47907491512	3498.32458681211	7718.98808793559	10238.0065345838	10005.7397954414	6217.37534402483	6599.09619618202	7438.60346081922	-0.956571337678948	9.18850676843817e-21	0.457446485979854	1.73134156178392e-05	1.4140178236588	4.1004704781599e-44	RPS8A	Protein component of the small (40S) ribosomal subunit homologous to mammalian ribosomal protein S8, no bacterial homolog RPS8A has a paralog, RPS8B, that arose from the whole genome duplication
augustus_masked-CBS12357_Chr05_polished-processed-gene-3.2	YER068W	2935.43863951795	3017.56866480755	2842.05660736204	1594.407694772	1595.29852342423	1599.10634874514	1280.70607953653	1379.91996168242	1473.11473866434	1.07955022384323	1.59226011501824e-47	0.210298096321545	0.0108987802130867	-0.869252127521686	2.72241547596938e-31	MOT2	Ubiquitin-protein ligase subunit of the CCR4-NOT complex with Ubc4p, ubiquitinates nascent polypeptide-associated complex subunits and histone demethyase Jhd2p CCR4-NOT has roles in transcription regulation, mRNA degradation, and post-transcriptional modifications
augustus_masked-CBS12357_Chr05_polished-processed-gene-3.19	YER098W	1724.64402965642	1584.29758162124	1448.9263351961	1604.8721844155	1415.44165187073	1396.38677620592	1336.65431970691	1415.86978032345	1434.51329012993	0.181528280354874	0.0571744182227573	0.0767860985467705	0.466796694219524	-0.104742181808104	0.293557569533573	UBP9	Ubiquitin-specific protease that cleaves ubiquitin-protein fusions UBP9 has a paralog, UBP13, that arose from the whole genome duplication
augustus_masked-CBS12357_Chr05_polished-processed-gene-3.7	YER072W	1601.59579694692	1781.71784101329	1939.57742914393	1783.71982559517	1957.14075021825	2017.00312118633	1398.70600425951	1443.52348697039	1298.8865790631	0.357574626969356	0.000109869740439445	0.468505180655762	5.05161890089958e-07	0.110930553686407	0.262003862707292	VTC1	Regulatory subunit of the vacuolar transporter chaperone (VTC) complex VTC complex is involved in membrane trafficking, vacuolar polyphosphate accumulation, microautophagy and non-autophagic vacuolar fusion also has mRNA binding activity
augustus_masked-CBS12357_Chr05_polished-processed-gene-3.16	YER092W	1280.68600604053	1184.52155635233	1362.1324593714	1393.67975706503	1264.31931009205	1506.24039931376	1030.46485986537	1034.24862859564	1097.5330772485	0.272402906397176	0.0039697389818207	0.391767259418939	3.83180099969669e-05	0.119364353021763	0.229950469385519	IES5	Non-essential INO80 chromatin remodeling complex subunit deletion affects telomere maintenance via recombination
augustus_masked-CBS12357_Chr05_polished-processed-gene-3.1	YER067W	33179.7098536526	32625.6720671309	35034.6136721806	56720.3878194458	54824.4185685118	63848.7377688056	58690.7211794595	55441.9946662332	54167.2218353063	-0.732902989828983	1.41099523340687e-24	0.0590540023657673	0.483581461394134	0.791956992194751	1.89410666707895e-28	RGI1	Protein of unknown function involved in energy metabolism under respiratory conditions protein abundance is increased upon intracellular iron depletion or in response to DNA replication stress
augustus_masked-CBS12357_Chr05_polished-processed-gene-3.10	YER079W	3460.11630379128	3206.10501252696	3210.48775371998	2677.95803149355	2815.98391793229	2932.0724765589	2080.25729360778	2118.27392915579	1988.49624071829	0.668934473079927	1.15088411872221e-20	0.44126554335474	2.77168771804616e-09	-0.227668929725187	0.00223217900914177	YER079W	Putative protein of unknown function
augustus_masked-CBS12357_Chr05_polished-processed-gene-3.24	YER106W	26.5784182652531	15.7936207513644	28.3408574121488	1.90263448063485	1.06424184351183	14.7226505196082	4.06896292148222	7.37432177251797	5.21641196410885	1.22093116013383	0.00487496426566728	0.0262618788217804	0.969216927955326	-1.19466928131205	0.00647855339948612	MAM1	Monopolin meiosis-specific kinetochore-associated protein involved in monopolar attachment of sister kinetochores to the meiotic spindle subunit of monopolin, a complex that prevents biorientation of sister kinetochores to ensure homolog biorientation during meiosis I
augustus_masked-CBS12357_Chr05_polished-processed-gene-3.18	YER096W	260.862253344151	184.587942531571	244.439895179783	78.9593309463463	50.0193666450559	65.6856715490213	96.6378693852026	92.1790221564746	98.0685449252464	1.19704800061576	4.54367446694717e-10	-0.508179833988758	0.0211654567509778	-1.70522783460452	8.594589232847e-18	SHC1	Sporulation-specific activator of Chs3p (chitin synthase III) required for the synthesis of the chitosan layer of ascospores transcriptionally induced at alkaline pH
augustus_masked-CBS12357_Chr05_polished-processed-gene-3.22	YER103W	39476.8262107943	43785.8393305638	39909.2411470702	33305.6165835131	30489.4645747703	29380.7478792458	18423.2468677411	16187.5580808985	15584.5523839716	1.2819754721229	1.14116661332766e-59	0.883408613382847	1.77365378789294e-28	-0.39856685874005	9.63814309140805e-07	SSA4	Heat shock protein that is highly induced upon stress plays a role in SRP-dependent cotranslational protein-membrane targeting and translocation member of the HSP70 family
augustus_masked-CBS12357_Chr05_polished-processed-gene-3.9	YIL069C	3689.4782095618	3036.3235894498	4023.51610073099	4634.8175948265	6293.92626252894	6275.2466560884	3951.9802374896	3342.41134339377	4320.23238867495	-0.108679641244161	0.429409096816379	0.553329367987136	1.30126639994972e-05	0.662009009231296	9.31197160668308e-08	RPS24A	Protein component of the small (40S) ribosomal subunit homologous to mammalian ribosomal protein S24, no bacterial homolog RPS24A has a paralog, RPS24B, that arose from the whole genome duplication
augustus_masked-CBS12357_Chr05_polished-processed-gene-3.13	YER086W	976.510774782633	785.732632380377	783.801837804739	970.343585123774	1211.10721791646	1148.36674052944	1210.51646914096	1238.88605778302	1451.20580841508	-0.60297582913679	1.46888983794646e-07	-0.224186658850066	0.0694043493179707	0.378789170286724	0.00135191893932906	ILV1	Threonine deaminase, catalyzes first step in isoleucine biosynthesis expression is under general amino acid control ILV1 locus exhibits highly positioned nucleosomes whose organization is independent of known ILV1 regulation
augustus_masked-CBS12357_Chr05_polished-processed-gene-3.14	YER087W	1353.53055980456	1491.51005970697	1271.79597637018	756.297206052353	664.08691035138	729.337456509823	894.154601995717	802.879282982894	777.245382652219	0.723650765636978	6.1581307810059e-14	-0.198960696416199	0.0661480234990361	-0.922611462053177	1.71495574235854e-21	AIM10	Protein with similarity to tRNA synthetases non-tagged protein is detected in purified mitochondria null mutant is viable and displays elevated frequency of mitochondrial genome loss
snap_masked-CBS12357_Chr05_polished-processed-gene-3.57	YER084W	232.315063355546	226.046197003902	247.982502356302	189.312130823168	134.09447228249	193.65947991177	141.396461521507	160.391498552266	98.0685449252464	0.77359959755262	2.98574184301786e-05	0.346293300507544	0.0875994932354429	-0.427306297045076	0.0245440579211219	YER084W	Protein of unknown function expressed at both mRNA and protein levels
augustus_masked-CBS12357_Chr05_polished-processed-gene-3.0	YFL009W	1280.68600604053	1229.9282160125	1108.83604625032	850.477612843778	847.136507435414	1013.5978626961	493.361754229719	493.157768537139	499.732266161628	1.26272917160367	1.0860672566672e-36	0.851274569129926	1.46678653626321e-16	-0.411454602473744	4.40032119903804e-05	CDC4	F-box protein required for both the G1/S and G2/M phase transitions modular substrate specificity factor which associates with core SCF (Cdc53p, Skp1p and Hrt1p/Rbx1p) to form the SCFCdc4 complex SCFCdc4 acts as a ubiquitin-protein ligase directing ubiquitination of cyclin-dependent kinase (CDK) phosphorylated substrates, such as: Sic1p, Far1p, Cdc6p, Clb6p, and Cln3p
augustus_masked-CBS12357_Chr05_polished-processed-gene-3.23	YER104W	409.504518457233	373.124290250983	464.967191918065	274.930682451736	271.381670095516	257.080128303928	332.637718831171	339.218801535827	359.932425523511	0.269451651332183	0.0354270835772836	-0.350324355934843	0.00912616957661021	-0.619776007267026	9.41465985673679e-07	RTT105	Protein with a role in regulation of Ty1 transposition
augustus_masked-CBS12357_Chr05_polished-processed-gene-3.39	YER105C	1129.09058334242	1173.66344208576	1278.88119072321	1386.06921914249	1244.09871506533	1130.24655527454	1481.10250341953	1499.75269048584	1490.85053934231	-0.315624415008475	0.000699360776791087	-0.245531537877578	0.0113511006211468	0.0700928771308968	0.500203482263951	NUP157	Subunit of the inner ring of the nuclear pore complex (NPC) contributes to NPC assembly and tethering of DNA to the nuclear periphery both Nup170p and NUP157p are similar to human Nup155p
augustus_masked-CBS12357_Chr05_polished-processed-gene-3.42	YER110C	489.239773252992	383.982404517546	384.372878652267	608.843033803152	705.592342248341	707.819736519626	528.965179792688	562.292035154495	632.229130049993	-0.444185933231302	0.000379790055112869	0.224815479950152	0.0876422022326331	0.669001413181454	5.26324301348995e-08	KAP123	Karyopherin beta mediates nuclear import of ribosomal proteins prior to assembly into ribosomes and import of histones H3 and H4 localizes to the nuclear pore, nucleus, and cytoplasm
augustus_masked-CBS12357_Chr05_polished-processed-gene-3.41	YER109C	640.835195951103	695.906414356992	569.474103625364	652.603626857754	590.654223149064	533.41295344119	594.068586536404	696.873407502948	685.436532083903	-0.0523200725306661	0.693085431942866	-0.149297555627785	0.24335870804163	-0.096977483097119	0.452469738752114	YER109C	NA
augustus_masked-CBS12357_Chr05_polished-processed-gene-3.34	YER091C	23952.0767863014	21393.44640902	22749.7376358083	27245.7257626911	27495.7522689716	22587.9434318143	46095.2464560113	47090.5752588566	53895.9684131727	-1.09742451294403	1.73897333741089e-36	-0.916165158701351	1.92359955712906e-25	0.181259354242677	0.0537725984649036	MET6	Cobalamin-independent methionine synthase involved in methionine biosynthesis and regeneration requires a minimum of two glutamates on the methyltetrahydrofolate substrate, similar to bacterial metE homologs
augustus_masked-CBS12357_Chr05_polished-processed-gene-3.4	YER065C	1752.20683378335	1700.77553466255	1712.85056984674	859.990785246952	794.988657103335	720.277363882371	3353.84268803172	3203.22101993749	3780.8553915861	-0.989268490311915	5.0525754158633e-31	-2.09320386633047	9.26072250892935e-127	-1.10393537601855	4.8192854433151e-35	ICL1	Isocitrate lyase catalyzes the formation of succinate and glyoxylate from isocitrate, a key reaction of the glyoxylate cycle expression of ICL1 is induced by growth on ethanol and repressed by growth on glucose
augustus_masked-CBS12357_Chr05_polished-processed-gene-3.38	YER101C	1025.73006786643	987.101296960272	1043.29781348473	971.294902364091	990.809156309511	898.081681696101	1030.46485986537	1086.79067122484	1021.37346257251	-0.0381730626390612	0.697388176752851	-0.132327499371039	0.158773646674176	-0.0941544367319782	0.315106920343704	AST2	Lipid raft associated protein overexpression restores Pma1p localization to lipid rafts which is required for targeting of Pma1p to the plasma membrane sometimes classified in the medium-chain dehydrogenase/reductases (MDRs) superfamily
augustus_masked-CBS12357_Chr05_polished-processed-gene-3.40	YER107C	1523.82931387451	1709.65944633519	1520.66413052061	927.534309309489	857.778925870532	841.456102774531	935.86147194091	836.985521180789	755.336452402962	0.897483574314825	9.44825155891043e-21	0.0549298252198347	0.646748609948938	-0.84255374909499	2.52490711336032e-18	GLE2	RNA export factor associated with the nuclear pore complex (NPC) associates with NUP116p required for polyadenylated RNA export but not for protein import
augustus_masked-CBS12357_Chr05_polished-processed-gene-3.25	YER071C	1042.46462751493	1019.67563975996	1298.36553019406	869.503957650126	980.166737874392	998.875212176496	954.17180508758	929.164543337264	888.876598684149	0.273671674051975	0.0119459549981536	0.0375631331098893	0.776559079796385	-0.236108540942086	0.0331312029878487	TDA2	Protein of unknown function green fluorescent protein (GFP)-fusion protein localizes to the cytoplasm in a punctate pattern null mutant is sensitive to expression of the top1-T722A allele
augustus_masked-CBS12357_Chr05_polished-processed-gene-3.37	YER099C	2203.05555843098	1978.15099910839	2230.07121761845	2210.8612664977	2436.04957979857	2493.79049570595	1974.46425764925	1838.0497018001	1781.92632693958	0.194725307937471	0.0244744797193805	0.347829101890609	5.19058603883038e-05	0.153103793953138	0.0824661391922805	PRS2	5-phospho-ribosyl-1(alpha)-pyrophosphate synthetase, synthesizes PRPP which is required for nucleotide, histidine, and tryptophan biosynthesis one of five related enzymes, which are active as heteromultimeric complexes
snap_masked-CBS12357_Chr05_polished-processed-gene-3.80	YER085C	24.609646541901	16.7807220483246	36.3117235593156	24.7342482482531	14.8993858091656	20.3852084117652	13.2241294948172	24.8883359822481	16.6925182851483	0.381081408578355	0.319378648994585	0.0954636658828736	0.830417695118853	-0.285617742695481	0.46930194090092	YER085C	Putative protein of unknown function
augustus_masked-CBS12357_Chr05_polished-processed-gene-3.3	YER064C	2058.3508367646	2029.48026655032	1824.44269590708	852.380247324413	1294.11808171038	950.177214303946	2568.53284418565	2273.13468637866	2490.31507166557	-0.303828109915606	0.0130442518378076	-1.21585209374922	1.19976177999076e-24	-0.912023983833616	2.00091665379129e-14	VHR2	Non-essential nuclear protein null mutation has global effects on transcription VHR2 has a paralog, VHR1, that arose from the whole genome duplication
augustus_masked-CBS12357_Chr05_polished-processed-gene-3.26	YER075C	266.768568514207	277.375464445836	310.863779739507	332.009716870781	346.942840984856	327.295846166675	459.79281012749	448.911837902031	465.30394719851	-0.668215088207911	9.28963688661034e-09	-0.439996873494889	0.000255620819452578	0.228218214713022	0.0711500815302097	PTP3	Phosphotyrosine-specific protein phosphatase involved in the inactivation of mitogen-activated protein kinase (MAPK) during osmolarity sensing dephosporylates Hog1p MAPK and regulates its localization
augustus_masked-CBS12357_Chr05_polished-processed-gene-3.35	YER093C	1391.92160840992	1542.83932714891	1436.52721007829	1099.72272980694	1097.23334066069	1046.44069847061	959.258008739433	1017.65640460748	992.161555573504	0.551907043010475	1.25845482016475e-11	0.126225254043807	0.171035867653395	-0.425681788966668	2.37693077312633e-07	TSC11	Subunit of TORC2 (Tor2p-Lst8p-Avo1-Avo2-Tsc11p-Bit61p) TORC2 is a membrane-associated complex that regulates actin cytoskeletal dynamics during polarized growth and cell wall integrity involved in sphingolipid metabolism
augustus_masked-CBS12357_Chr05_polished-processed-gene-3.29	YER082C	186.048927856772	150.039397137961	123.105599384021	149.356806729836	167.085969431357	166.479202029416	214.637794108187	207.402799852068	236.825103170542	-0.499952911027642	0.00347966476122703	-0.429202962366735	0.015905013194247	0.070749948660907	0.72604972822472	UTP7	Nucleolar protein component of the small subunit (SSU) processome containing the U3 snoRNA that is involved in processing of pre-18S rRNA
augustus_masked-CBS12357_Chr05_polished-processed-gene-3.27	YER077C	833.774824839607	916.030003579133	960.046544836539	628.820695849818	683.243263534593	679.506947058841	726.309881484576	736.510387030232	761.596146759893	0.281696382588976	0.00333680548227491	-0.157917551348374	0.131491518108644	-0.43961393393735	4.09621538168282e-06	MRX1	Protein that associates with mitochondrial ribosome green fluorescent protein (GFP)-fusion protein localizes to the mitochondrion null mutation results in a decrease in plasma membrane electron transport
augustus_masked-CBS12357_Chr05_polished-processed-gene-3.32	YER088C	3986.76273978797	4129.04472518482	3646.22843643176	3786.24261646335	3173.56917735227	3403.19729318636	3870.60097905996	3937.88782652459	4669.73199027025	-0.0841294637038836	0.412277060435625	-0.263955288699776	0.00710711055127547	-0.179825824995893	0.0674910269085713	DOT6	Protein involved in rRNA and ribosome biogenesis activated in stochastic pulses of nuclear localization binds polymerase A and C motif
augustus_masked-CBS12357_Chr05_polished-processed-gene-3.28	YER078C	1409.64055392009	1508.2907817553	1465.75371928457	1107.33326772948	1097.23334066069	1071.35595319611	1420.06805959729	1246.26037955554	1123.61513706905	0.207145023342303	0.0314543515208869	-0.207278713150089	0.0392073572932441	-0.414423736492392	1.07084451678542e-05	ICP55	Mitochondrial aminopeptidase cleaves the N termini of at least 38 imported proteins after cleavage by the mitochondrial processing peptidase (MPP), thereby increasing their stability member of the aminopeptidase P family
snap_masked-CBS12357_Chr05_polished-processed-gene-3.79	YER083C	886.931661370113	898.262180233848	904.250481806371	999.834419573614	884.384971958328	978.490003764731	1009.10280452759	933.773494445088	1035.97941607202	-0.144948057135358	0.12594900854529	-0.0557202860735439	0.597358520993373	0.0892277710618138	0.367621652500336	GET2	Subunit of the GET complex involved in insertion of proteins into the ER membrane required for the retrieval of HDEL proteins from the Golgi to the ER in an ERD2 dependent fashion and for meiotic nuclear division
augustus_masked-CBS12357_Chr05_polished-processed-gene-3.33	YER089C	2710.01427719414	2762.8965301918	2511.70848815168	2242.25473542817	2233.84362953132	2403.18956943143	2794.36028632791	2813.3037562156	3128.80389607249	-0.128669233591798	0.118703065475198	-0.341633800964661	2.12140322301076e-05	-0.212964567372862	0.00858874430156625	PTC2	Type 2C protein phosphatase (PP2C) dephosphorylates Hog1p to limit maximal osmostress induced kinase activity dephosphorylates Ire1p to downregulate the unfolded protein response
augustus_masked-CBS12357_Chr05_polished-processed-gene-3.36	YER094C	4858.92861323294	5007.56487947946	5141.20866492261	6110.31063455882	6575.95035105958	6472.30367073546	5438.16894456098	5018.22596619848	5108.95387764821	-0.0521023983017465	0.487184474061314	0.29754887349128	1.43596802121188e-05	0.349651271793026	1.79877592116018e-07	PUP3	Beta 3 subunit of the 20S proteasome involved in ubiquitin-dependent catabolism human homolog is subunit C10
augustus_masked-CBS12357_Chr05_polished-processed-gene-3.31	YER087C-B	619.17870699423	520.202383498063	633.241032802699	619.307523446644	490.615489858952	595.701090254917	585.930660693439	635.11346265811	526.857608374994	0.019507031429075	0.891005097630529	-0.0348249479875189	0.820060292728591	-0.0543319794165939	0.704016479504599	SBH1	Beta subunit of Sec61p ER translocation complex (Sec61p-Sss1p-Sbh1p) involved in protein translocation into the endoplasmic reticulum interacts with the exocyst complex and also with Rtn1p
maker-CBS12357_Chr05_polished-augustus-gene-4.167	YER117W	3504.41366756671	2953.40708050513	3736.56491943299	5699.34158674169	7316.66267414381	7530.06948499039	5145.20361421426	4982.27614755745	5813.16949280291	-0.632646476786066	6.33595803964602e-09	0.359336114196646	0.00159588762923487	0.991982590982711	3.03211789076682e-20	RPL23A	Ribosomal 60S subunit protein L23A homologous to mammalian ribosomal protein L23 and bacterial L14 RPL23A has a paralog, RPL23B, that arose from the whole genome duplication
augustus_masked-CBS12357_Chr05_polished-processed-gene-4.9	YER125W	5874.81482248261	6439.84886136882	5886.04182378564	5379.69899399504	5100.91115595219	4624.04477473541	5245.91044652095	5144.51122655285	5341.60585124747	0.208472356874446	0.00675862685088806	-0.0578122292435811	0.508391115716324	-0.266284586118027	0.00051829179959156	RSP5	NEDD4 family E3 ubiquitin ligase regulates processes including: MVB sorting, the heat shock response, transcription, endocytosis and ribosome stability ubiquitinates Sec23p, Sna3p, Ste4p, Nfi1p, Rpo21p and Sem1p
augustus_masked-CBS12357_Chr05_polished-processed-gene-4.23	YER157W	531.568365305062	535.008902952468	541.133246213215	748.686668129814	722.62021174453	595.701090254917	430.292828946744	482.096285878362	422.529369092817	0.261723646290328	0.0264513380106501	0.618834280925665	6.77357629923374e-08	0.357110634635338	0.00180255607300156	COG3	Essential component of the conserved oligomeric Golgi complex a cytosolic tethering complex (Cog1p through Cog8p) that functions in protein trafficking to mediate fusion of transport vesicles to Golgi compartments
augustus_masked-CBS12357_Chr05_polished-processed-gene-4.30	YER171W	839.681140009663	872.597546512881	782.03053421648	841.915757680921	813.080768443036	741.795083872568	996.895915763143	1062.82412546415	1048.49880478588	-0.314217331419188	0.000688818405027473	-0.369238767942642	9.48085579403614e-05	-0.0550214365234549	0.605023922615748	RAD3	5' to 3' DNA helicase involved in nucleotide excision repair and transcription subunit of RNA polII initiation factor TFIIH and of Nucleotide Excision Repair Factor 3 (NEF3)
augustus_masked-CBS12357_Chr05_polished-processed-gene-4.25	YER165W	3063.40880153584	2374.96572048642	2349.63420982596	4581.54382936872	4836.97917876125	5081.5794524217	4101.51462485408	4850.46014587369	4630.08725934302	-0.789825643823736	3.43547248663746e-15	0.0926498636943325	0.421768640413023	0.882475507518068	1.33924536690701e-18	PAB1	Poly(A) binding protein part of the 3'-end RNA-processing complex, mediates interactions between the 5' cap structure and the 3' mRNA poly(A) tail, involved in control of poly(A) tail length, interacts with translation factor eIF-4G stimulates, but is not required for the deadenylation activity of the Pan2p-Pan3p poly(A)-ribonuclease complex
augustus_masked-CBS12357_Chr05_polished-processed-gene-4.26	YER166W	1466.7349338973	1463.87122339208	1487.89501413781	1073.08584707806	1155.76664205384	987.550096392182	1278.67159807579	1317.23822661602	1397.99840638117	0.144446068466997	0.104393837013884	-0.308147025229012	0.000521654639010768	-0.452593093696009	1.10802086989769e-07	DNF1	Aminophospholipid translocase (flippase) type 4 P-type ATPase involved in phospholipid translocation, contributing to endocytosis, protein transport, and cellular polarization
augustus_masked-CBS12357_Chr05_polished-processed-gene-4.8	YER123W	2097.72627123164	2252.56515966334	2080.39606441054	1621.04457750089	1671.92393615708	1571.92607086279	1189.15441380318	1440.7581163057	1206.03444610197	0.735273601597235	4.9544652203094e-17	0.337705727754259	0.000282490853152892	-0.397567873842976	8.45503839281201e-06	YCK3	Palmitoylated vacuolar membrane-localized casein kinase I isoform negatively regulates vacuole fusion during hypertonic stress via phosphorylation of Vps41p shares essential functions with Hrr25p
augustus_masked-CBS12357_Chr05_polished-processed-gene-4.24	YER164W	1916.59927268325	1963.34447965398	1756.24750775909	1532.57207415137	1411.18468449668	1396.38677620592	1471.94733684619	1466.56824250951	1438.68641970122	0.360712527851528	6.93552609729119e-06	-0.0115144933525091	0.914125072334123	-0.372227021204038	3.86292931369624e-06	CHD1	Chromatin remodeler that regulates various aspects of transcription acts in in conjunction with Isw1b to regulate chromatin structure and maintain chromatin integrity during transcription elongation by RNAP II by preventing trans-histone exchange over coding regions contains a chromo domain, a helicase domain and a DNA-binding domain
augustus_masked-CBS12357_Chr05_polished-processed-gene-4.15	YER136W	5899.42446902451	6481.30711584115	6269.52905064378	7091.11870932609	6790.92720344897	6012.50396989231	4121.85943946149	4112.10617840033	3963.42981032991	0.607014158770877	1.12845001881133e-15	0.699603408368062	4.0834695782749e-20	0.0925892495971848	0.266028341740426	GDI1	GDP dissociation inhibitor regulates vesicle traffic in secretory pathways by regulating the dissociation of GDP from the Sec4/Ypt/rab family of GTP binding proteins
augustus_masked-CBS12357_Chr05_polished-processed-gene-4.18	YER143W	2680.48270134386	2522.0438137335	2583.44628347618	2384.00100423547	2175.31032813817	2362.4191526079	2898.11884082571	2826.20881931751	2687.49544390888	-0.11074927211481	0.15379069185022	-0.278944119753774	0.00022871268046585	-0.168194847638963	0.028096630321838	DDI1	DNA damage-inducible v-SNARE binding protein role in suppression of protein secretion may play a role in S-phase checkpoint control
augustus_masked-CBS12357_Chr05_polished-processed-gene-4.37	YGL257C	704.820276960045	681.099894902588	619.070604096624	638.333868252992	841.815298217855	689.699551264723	657.137511819378	752.180820796833	604.060505443805	-0.00740839891842119	0.958655068707099	0.103883932079543	0.451286502977079	0.111292330997964	0.403376318230743	MNT2	Mannosyltransferase involved in adding the 4th and 5th mannose residues of O-linked glycans
augustus_masked-CBS12357_Chr05_polished-processed-gene-4.7	YER120W	3671.75926405163	3312.71195259867	3341.56421925116	3014.72433456592	3079.91589512323	3205.00776696087	3570.51496360065	3467.77481352657	3401.10060059897	-0.0157550059279863	0.850470049303836	-0.16575011476008	0.0292892591688284	-0.149995108832094	0.0447104103016641	SCS2	Integral ER membrane protein, regulates phospholipid metabolism one of 6 proteins (Ist2p, Scs2p, Scs22p, Tcb1p, Tcb2p, Tcb3p) that connect ER to plasma membrane (PM) and regulate PI4P levels by controlling access of Sac1p phosphatase to substrate PI4P in the PM interacts with FFAT motifs in Opi1p, Swh1p, Osh2p, and Osh3p
augustus_masked-CBS12357_Chr05_polished-processed-gene-4.22	YER154W	775.69605900072	612.002804115369	672.209711744403	820.03546115362	760.932918110956	930.924517470612	1073.18897054093	1124.58407030899	1273.84780163538	-0.738305428681495	2.99597207665933e-11	-0.45837070809322	6.78511875587163e-05	0.279934720588275	0.0176208579469303	OXA1	Mitochondrial inner membrane insertase mediates the insertion of both mitochondrial- and nuclear-encoded proteins from the matrix into the inner membrane also has a role in insertion of carrier proteins into the inner membrane
augustus_masked-CBS12357_Chr05_polished-processed-gene-4.0	YER112W	3813.51082813298	3347.26049799228	3655.08495437306	2288.86928020372	2492.4543975047	2156.30204533339	2010.06768321222	1985.53613725046	1756.88754951186	0.900250799396243	2.05490236563934e-26	0.266923725758441	0.00350941023931785	-0.633327073637802	1.17617543720881e-13	LSM4	Lsm (Like Sm) protein part of heteroheptameric complexes (Lsm2p-7p and either Lsm1p or 8p): cytoplasmic Lsm1p complex involved in mRNA decay nuclear Lsm8p complex part of U6 snRNP and possibly involved in processing tRNA, snoRNA, and rRNA
augustus_masked-CBS12357_Chr05_polished-processed-gene-4.27	YER167W	1166.49724608611	958.475359348424	909.564392571149	861.893419727587	901.412841454517	973.959957451005	1053.86139666389	1126.42765075212	1090.23010049875	-0.107124881002253	0.340281408554644	-0.253493948322548	0.0213543877745576	-0.146369067320295	0.190449774050131	BCK2	Serine/threonine-rich protein involved in PKC1 signaling pathway protein kinase C (PKC1) signaling pathway controls cell integrity overproduction suppresses pkc1 mutations
augustus_masked-CBS12357_Chr05_polished-processed-gene-4.21	YER150W	18502.5166560629	17736.2361037822	18166.4896011873	17041.8970430464	15799.7344087766	19213.0589280887	6867.39217073161	6961.35975325696	6891.92348698062	1.38047014953556	1.20371665844392e-79	1.317222376584	2.44469350594709e-72	-0.0632477729515583	0.451511869910533	SPI1	GPI-anchored cell wall protein involved in weak acid resistance basal expression requires Msn2p/Msn4p expression is induced under conditions of stress and during the diauxic shift
augustus_masked-CBS12357_Chr05_polished-processed-gene-4.13	YER131W	2546.60622415592	2231.83603242718	2720.72231156628	5339.74366990171	7330.49781810946	7052.14959889234	4242.91108637558	4499.25807145753	4991.06296725935	-0.855695946174321	6.69799294884594e-15	0.5121893925623	6.1803946688612e-06	1.36788533873662	2.12862349267553e-36	RPS26B	Protein component of the small (40S) ribosomal subunit homologous to mammalian ribosomal protein S26, no bacterial homolog RPS26B has a paralog, RPS26A, that arose from the whole genome duplication
maker-CBS12357_Chr05_polished-augustus-gene-4.168	YER133W	11244.6396979254	12751.3745541328	11776.5119065419	8450.55104573969	8930.05330890774	9128.0433221571	7361.7711656917	7876.69744327075	7083.88744725982	0.674672013895311	5.41411239251028e-21	0.245698927574225	0.00129953622212035	-0.428973086321086	3.91465887153131e-09	GLC7	Type 1 S/T protein phosphatase (PP1) catalytic subunit involved in glycogen metabolism, sporulation and mitotic progression interacts with multiple regulatory subunits
augustus_masked-CBS12357_Chr05_polished-processed-gene-4.19	YER146W	1795.5198116971	2036.38997562904	2078.62476082229	1793.23299799835	1853.9092913976	2116.66414008829	1369.20602307877	1247.1821697771	1289.49703752771	0.590364761214466	7.64307646992358e-11	0.553650062452216	2.27984898859102e-09	-0.0367146987622504	0.731470838014468	LSM5	Lsm (Like Sm) protein part of heteroheptameric complexes (Lsm2p-7p and either Lsm1p or 8p): cytoplasmic Lsm1p complex involved in mRNA decay nuclear Lsm8p complex part of U6 snRNP and possibly involved in processing tRNA, snoRNA, and rRNA
augustus_masked-CBS12357_Chr05_polished-processed-gene-4.12	YER129W	1387.98406496322	1464.85832468904	1451.58329057849	1211.02684692408	1184.50117182866	1140.43915948042	1058.94760031575	1155.92493784219	1050.58536957152	0.393939870415534	1.32900444107902e-06	0.113436028344586	0.21359202230813	-0.280503842070947	0.0007313382351299	SAK1	Upstream serine/threonine kinase for the SNF1 complex plays a role in pseudohyphal groth partially redundant with Elm1p and Tos3p
augustus_masked-CBS12357_Chr05_polished-processed-gene-4.32	YER176W	1925.45874543834	1890.29898367892	1791.67357952428	1108.2845849698	1073.82002010343	1121.18646264709	1200.34406183725	1225.05920445955	1302.01642624157	0.583754897830719	3.26163005515866e-14	-0.172297972286783	0.0448262230289928	-0.756052870117502	1.26869021325432e-22	ECM32	DNA dependent ATPase/DNA helicase helicase belonging to the Dna2p- and Nam7p-like family of helicases that is involved in modulating translation termination interacts with the translation termination factors, localized to polysomes
augustus_masked-CBS12357_Chr05_polished-processed-gene-4.36	YER182W	3865.68327880181	4259.34209638358	4141.30778935024	4134.42472641953	4238.87526270761	4581.00933475502	2970.34293268202	2959.8684014444	2751.13566987101	0.49435245428179	1.89453064833534e-11	0.572111816770071	1.31036315160322e-14	0.0777593624882805	0.339191562832395	FMP10	Putative protein of unknown function the authentic, non-tagged protein is detected in highly purified mitochondria in high-throughput studies
augustus_masked-CBS12357_Chr05_polished-processed-gene-4.31	YER173W	673.319929386412	748.222783095886	673.095363538533	545.104778701885	526.799712538354	537.942999754916	536.085864905282	530.029377399729	521.641196410885	0.393419710611597	6.6912167204192e-05	0.0197973445805432	0.879825811498138	-0.373622366031054	0.0001783759228753	RAD24	Checkpoint protein involved in the activation of the DNA damage and meiotic pachytene checkpoints subunit of a clamp loader that loads Rad17p-Mec3p-Ddc1p onto DNA
augustus_masked-CBS12357_Chr05_polished-processed-gene-4.41	YOL158C	1355.49933152791	1567.51685957291	1428.55634393112	176.945006699041	109.616909881718	143.828970460788	157.672313207436	174.218351875737	152.319229351979	3.08565613347436	1.59221214136675e-126	-0.157849922847691	0.338064137405232	-3.24350605632205	1.08053378059587e-133	ENB1	Endosomal ferric enterobactin transporter expressed under conditions of iron deprivation member of the major facilitator superfamily
augustus_masked-CBS12357_Chr05_polished-processed-gene-4.38	YPR196W	6112.05181514654	6262.17062791597	6284.58513114399	4510.19503634491	4002.61357344798	4120.07712233344	2469.86049333971	2522.01804620114	2635.33132426779	1.28091126379244	1.90798229821866e-78	0.722652472455659	5.70984814571951e-25	-0.558258791336785	5.65200519549546e-16	YPR196W	Putative maltose-responsive transcription factor
augustus_masked-CBS12357_Chr05_polished-processed-gene-4.28	YER169W	1137.9500560975	1180.57315116449	1077.83823345578	1026.4713023025	908.8625343591	889.02158906865	1183.05096942095	1363.32773769426	1312.44925016979	-0.182461312326945	0.059509915785268	-0.443349072677213	3.52776243224156e-06	-0.260887760350268	0.00711802169346747	RPH1	JmjC domain-containing histone demethylase targets tri- and dimethylated H3K36 associates with actively transcribed regions and promotes elongation
augustus_masked-CBS12357_Chr05_polished-processed-gene-4.42	YOL161C	0.984385861676041	0.987101296960272	0	14.2697586047614	15.9636276526774	10.1926042058826	2.03448146074111	0.921790221564746	0	-0.0943619785593402	0.726912739140181	1.57282522362715	0.00193623052267362	1.66718720218649	0.00105895176921763	PAU20	Protein of unknown function member of the seripauperin multigene family encoded mainly in subtelomeric regions SWAT-GFP and mCherry fusion proteins localize to the vacuole
augustus_masked-CBS12357_Chr05_polished-processed-gene-4.10	YER127W	161.439281314871	134.245776386597	143.475590649003	152.210758450788	221.36230345046	219.707246215692	199.379183152629	234.134716277445	235.78182077772	-0.580153368878311	0.000817958568228915	-0.170570929715524	0.370784301123045	0.409582439162787	0.0224529361230332	LCP5	Essential protein involved in maturation of 18S rRNA depletion leads to inhibited pre-rRNA processing and reduced polysome levels localizes primarily to the nucleolus
augustus_masked-CBS12357_Chr05_polished-processed-gene-4.20	YER148W	3451.2568310362	3060.01402057684	2835.85704480313	1967.32405297644	1950.75529915718	1895.82438229417	1694.72305679734	1676.73641302627	1578.48626033934	0.906682416614657	5.10673485348781e-28	0.229456919918291	0.0110059792516444	-0.677225496696366	3.84623053844209e-16	SPT15	TATA-binding protein (TBP) general transcription factor that interacts with other factors to form the preinitiation complex at promoters essential for viability, highly conserved
augustus_masked-CBS12357_Chr05_polished-processed-gene-4.16	YER140W	239.205764387278	257.633438506631	281.637270533228	284.44385485491	259.675009816886	227.634827264712	262.448108435603	255.335891373435	276.469834097769	-0.0263122302398503	0.870701009996983	-0.0369533898277659	0.832359065974956	-0.0106411595879156	0.94767676572364	EMP65	Integral membrane protein of the ER forms an ER-membrane associated protein complex with Slp1p identified along with SLP1 in a screen for mutants defective in the unfolded protein response (UPR)
augustus_masked-CBS12357_Chr05_polished-processed-gene-4.17	YER141W	3970.02818013947	4028.36039289487	4001.37480587775	4307.5644641573	5184.98626158962	4096.29437918638	5365.94485270467	5299.37198377572	5392.72668849573	-0.415658436621608	9.16042266931917e-07	-0.238202405503499	0.00748909958247773	0.177456031118109	0.0465056307780737	COX15	Protein required for the hydroxylation of heme O to form heme A heme A is an essential prosthetic group for cytochrome c oxidase
augustus_masked-CBS12357_Chr05_polished-processed-gene-4.40	YGR287C	6943.85786826279	7333.17553511786	6305.8407742031	7691.39988796638	5875.6792180288	7625.20045757863	1572.65416915288	1485.92583716237	1483.54756259256	2.14577809359048	2.58052857161857e-109	2.18737019912063	2.59258552222257e-113	0.0415921055301445	0.718739807659649	IMA1	Major isomaltase (alpha-1,6-glucosidase/alpha-methylglucosidase) required for isomaltose utilization preferred specificity for isomaltose, alpha-methylglucoside, and palatinose, but also exhibits alpha-1,2 glucosidase activity on sucrose and kojibiose, and can cleave the 1,3-alpha linkage of nigerose and turanose and the alpha-1,5 linkage of leucrose in vitro
augustus_masked-CBS12357_Chr05_polished-processed-gene-4.39	YBR299W	6588.49457219774	5639.30970953404	5945.38049399233	6130.28829660549	5674.53750960506	6917.380721059	498.447957881572	514.358943633128	682.306684905438	3.35593926008505	2.77921797063525e-217	3.3980407151585	1.23926035113735e-222	0.0421014550734428	0.735818064840971	MAL32	Maltase (alpha-D-glucosidase) inducible protein involved in maltose catabolism encoded in the MAL3 complex locus
augustus_masked-CBS12357_Chr05_polished-processed-gene-4.34	YER178W	6841.48173864848	7078.50340050211	6922.25442291733	6958.88561292196	6422.69952559387	7147.28057148058	7604.89170025026	7416.72412270995	7651.43306895487	-0.120650914743002	0.0766960729136284	-0.142381919444603	0.0409547216898294	-0.021731004701601	0.77558920077488	PDA1	E1 alpha subunit of the pyruvate dehydrogenase (PDH) complex catalyzes the direct oxidative decarboxylation of pyruvate to acetyl-CoA phosphorylated
augustus_masked-CBS12357_Chr05_polished-processed-gene-4.11	YER128W	329.769263661474	308.962705948565	315.292038710155	250.196434203483	301.180441713847	364.668728254911	252.275701131897	241.509038049963	236.825103170542	0.372419961091584	0.0113697935949816	0.311983665259475	0.043499509196461	-0.0604362958321095	0.717485077716371	VFA1	Protein that interacts with Vps4p and has a role in vacuolar sorting stimulates the ATPase activity of Vps4 localizes to endosomes in a Vps4-dependent manner
maker-CBS12357_Chr05_polished-augustus-gene-4.169	YER179W	168.329982346603	227.033298300863	251.52510953282	175.042372218406	217.105336076413	200.454549382358	73.2413325866799	67.2906861742265	79.2894618544546	1.46731792241008	2.68043659400784e-15	1.34297901337398	1.5471893715042e-12	-0.124338909036103	0.535351727502764	DMC1	Meiosis-specific recombinase required for double-strand break repair also required for pairing between homologous chromosomes required for the normal morphogenesis of synaptonemal complex
augustus_masked-CBS12357_Chr05_polished-processed-gene-4.33	YER177W	33837.2796092522	31674.1064168612	30173.270974203	24897.8748135876	24951.1500211348	26942.450450883	20991.7797119268	21581.8744574954	20387.824520523	0.599546367125377	1.90249614990669e-19	0.284400774868319	4.42625970565604e-05	-0.315145592257057	3.64054294970529e-06	BMH1	14-3-3 protein, major isoform controls proteome at post-transcriptional level, binds proteins and DNA, involved in regulation of exocytosis, vesicle transport, Ras/MAPK and rapamycin-sensitive signaling, aggresome formation, spindle position checkpoint protein increases in abundance and relative distribution to the nucleus increases upon DNA replication stress
augustus_masked-CBS12357_Chr05_polished-processed-gene-4.29	YER170W	305.159617119573	320.807921512089	427.76981656462	374.818992685065	375.677370759675	356.741147205891	299.068774728943	272.849905583165	295.248917168561	0.275447356340094	0.0579324940294016	0.342928287692171	0.0205029119638096	0.0674809313520769	0.673286522045764	ADK2	Mitochondrial adenylate kinase catalyzes the reversible synthesis of GTP and AMP from GDP and ADP may serve as a back-up for synthesizing GTP or ADP depending on metabolic conditions
augustus_masked-CBS12357_Chr05_polished-processed-gene-4.63	YER155C	1400.78108116501	1349.36747294469	1324.93508401795	1107.33326772948	1035.50731373701	893.551635382376	1177.9647657691	1192.79654670478	1161.17330321063	0.203549368814976	0.0300297106248645	-0.213845446107806	0.0288593243365448	-0.417394814922782	5.31187136567841e-06	BEM2	Rho GTPase activating protein (RhoGAP) involved in the control of cytoskeleton organization and cellular morphogenesis required for bud emergence
augustus_masked-CBS12357_Chr05_polished-processed-gene-4.49	YER132C	678.241858694792	604.105993739687	524.305862124752	601.232495880613	558.726967843709	539.075511333347	614.413401143815	817.62792652793	687.523096869547	-0.226935945385772	0.0814598088600685	-0.311614415929413	0.0184366839192305	-0.0846784705436411	0.55192534689468	PMD1	Protein with an N-terminal kelch-like domain putative negative regulator of early meiotic gene expression required, with Mds3p, for growth under alkaline conditions
augustus_masked-CBS12357_Chr05_polished-processed-gene-4.1	YER111C	744.195711427087	940.707536003139	707.635783509589	724.903737121878	614.067543706324	610.423740774525	711.051270529017	702.404148832336	738.643934117814	0.149043580756321	0.236528817894156	-0.138112273000037	0.295392522951674	-0.287155853756357	0.0190515155969803	SWI4	DNA binding component of the SBF complex (Swi4p-Swi6p) a transcriptional activator that in concert with MBF (Mbp1-Swi6p) regulates late G1-specific transcription of targets including cyclins and genes required for DNA synthesis and repair Slt2p-independent regulator of cold growth
augustus_masked-CBS12357_Chr05_polished-processed-gene-4.3	YER114C	1073.96497508856	1108.51475648639	1154.88993954506	944.658019635203	1081.26971300802	984.152561656888	1126.0854885202	1297.88063196316	1201.86131653068	-0.118324769327892	0.224288086229778	-0.266034498010224	0.00551796429334122	-0.147709728682332	0.130444518125946	BOI2	Protein implicated in polar growth, functionally redundant with Boi1p interacts with bud-emergence protein Bem1p contains an SH3 (src homology 3) domain and a PH (pleckstrin homology) domain
snap_masked-CBS12357_Chr05_polished-processed-gene-4.130	YER124C	3848.94871915332	4006.64416436174	3740.10752660951	2558.09205921356	2793.63483921855	2648.94458195105	3625.44596304066	3581.15501077904	3651.4883748762	0.0940868398412033	0.194852916714167	-0.437577361013392	2.1664701790409e-10	-0.531664200854595	3.2633449694892e-15	DSE1	Daughter cell-specific protein may regulate cross-talk between the mating and filamentation pathways deletion affects cell separation after division and sensitivity to alpha-factor and drugs affecting the cell wall
augustus_masked-CBS12357_Chr05_polished-processed-gene-4.65	YER158C	381.941714330304	419.518051208116	350.718110475341	358.646599599669	271.381670095516	272.935290401968	438.430754789709	424.945292141348	432.962193021035	-0.166445576489084	0.233504604640629	-0.503794734048471	0.000233808450289993	-0.337349157559387	0.0144824758677751	YER158C	Protein of unknown function potentially phosphorylated by Cdc28p YER158C has a paralog, AFR1, that arose from the whole genome duplication
augustus_masked-CBS12357_Chr05_polished-processed-gene-4.45	YER122C	2002.24084264907	1951.49926409046	1765.98967749452	2153.78223207865	2161.47518417252	2236.71036740202	2227.75719951151	2408.63784894868	2440.23751681012	-0.304754567913097	0.000110432738867529	-0.110340247177143	0.200182260342896	0.194414320735953	0.0170706037165875	GLO3	ADP-ribosylation factor GTPase activating protein (ARF GAP) involved in ER-Golgi transport shares functional similarity with Gcs1p
augustus_masked-CBS12357_Chr05_polished-processed-gene-4.48	YER130C	1233.43548468008	1177.6118472736	1116.80691239749	830.499950797112	874.806795366722	840.3235911961	1362.08533796617	1322.76896794541	1312.44925016979	-0.178874883481829	0.0341135970369517	-0.644245901153332	7.65671411900494e-15	-0.465371017671503	2.33519494936091e-08	COM2	Transcription factor that binds IME1 Upstream Activation Signal (UAS)ru COM2 transcription is regulated by Haa1p, Sok2p and Zap1p transcriptional activators may bind the IME1 promoter under all growth conditions to negatively regulate its transcription in the absence of a positive regulator that binds more effectively
augustus_masked-CBS12357_Chr05_polished-processed-gene-4.59	YER149C	438.051708445838	456.040799195646	448.139807829602	470.902033957125	405.476142378006	448.474585058835	332.637718831171	259.944842481258	309.854870668066	0.560988281899951	5.64608634955701e-06	0.543190261296561	1.90962443247383e-05	-0.0177980206033906	0.900939970995904	PEA2	Coiled-coil 12S polarisome subunit required for polarity establishment, apical bud growth, shmoo formation, filamentous differentiation involved in Bni1p localization at sites of polarized growth, controlling polarized assembly of actin cables
snap_masked-CBS12357_Chr05_polished-processed-gene-4.163	YGL256W	847.556226903071	771.913214222933	855.53963312924	1805.60012212247	2281.73451248936	1978.49772751966	1626.56792786252	1698.85937834383	1755.84426711904	-1.02207723691424	3.61440472104531e-27	0.251692485225877	0.0116399013908394	1.27376972214011	1.03298421758143e-41	ADH4	Alcohol dehydrogenase isoenzyme type IV dimeric enzyme demonstrated to be zinc-dependent despite sequence similarity to iron-activated alcohol dehydrogenases transcription is induced in response to zinc deficiency
augustus_masked-CBS12357_Chr05_polished-processed-gene-4.43	YER118C	298.26891608784	244.801121646148	270.123797209543	284.44385485491	352.264050202415	352.211100892166	330.60323737043	394.526214829711	369.321967058907	-0.416903740183673	0.00267857280699102	-0.145240007122998	0.339226620104818	0.271663733060675	0.060240786314101	SHO1	Transmembrane osmosensor for filamentous growth and HOG pathways involved in activation of the Cdc42p- and MAP kinase-dependent filamentous growth pathway and the high-osmolarity glycerol (HOG) response pathway phosphorylated by Hog1p
augustus_masked-CBS12357_Chr05_polished-processed-gene-4.2	YER113C	426.239078105726	437.285874553401	442.825897064824	548.910047663154	580.011804713946	561.725742901975	560.499642434175	521.733265405646	576.935163230439	-0.338246624049145	0.00112582239889583	0.0271560654155208	0.831482528038219	0.365402689464666	0.000464590672757721	TMN3	Protein with a role in cellular adhesion and filamentous growth similar to Emp70p and Tmn2p member of Transmembrane Nine family with 9 transmembrane segments
augustus_masked-CBS12357_Chr05_polished-processed-gene-4.64	YER156C	367.175926405163	273.427059257995	291.379440268654	460.437544313634	522.542745164307	471.124816627463	481.154865465272	570.588147148578	610.320199800736	-0.812160475527745	7.08235467163342e-10	-0.188283405330544	0.191260954155305	0.623877070197201	3.45410869973843e-06	YER156C	Putative protein of unknown function interacts with Hsp82p and copurifies with Ipl1p expression is copper responsive and downregulated in strains deleted for MAC1, a copper-responsive transcription factor
augustus_masked-CBS12357_Chr05_polished-processed-gene-4.55	YER142C	459.708197402711	476.769926431811	477.366317035881	432.849344344428	512.964568572701	477.919886098051	461.827291588232	482.096285878362	426.702498664104	0.0432309535980897	0.73616644232766	0.0516876163820581	0.702038491212922	0.00845666278396842	0.947842765391956	MAG1	3-methyl-adenine DNA glycosylase involved in protecting DNA against alkylating agents initiates base excision repair by removing damaged bases to create abasic sites that are subsequently repaired
augustus_masked-CBS12357_Chr05_polished-processed-gene-4.5	YER116C	333.706807108178	385.956607111466	323.262904857322	322.496544467607	392.705240255864	377.126355617657	153.603350285954	226.760394504927	222.219149671037	0.759555034196473	6.84770168413962e-07	0.823291546647116	1.24168186268807e-07	0.063736512450643	0.715384502578725	SLX8	Subunit of Slx5-Slx8 SUMO-targeted ubiquitin ligase (STUbL) complex role in proteolysis of spindle positioning protein Kar9, DNA repair proteins Rad52p and Rad57p stimulated by SUMO-modified substrates
augustus_masked-CBS12357_Chr05_polished-processed-gene-4.47	YER126C	145.689107528054	127.336067307875	142.589938854873	293.005710017767	371.420403385628	327.295846166675	242.103293828192	273.77169580473	290.032505204452	-0.919027734917002	6.7893261623955e-10	0.289088250128866	0.0591286649953121	1.20811598504587	2.13513862301675e-16	NSA2	Protein constituent of 66S pre-ribosomal particles contributes to processing of the 27S pre-rRNA recruited by ribosomal proteins L17, L35, and L37 to assembling ribosomes after 27SB pre-rRNA is generated, immediately preceding removal of ITS2
augustus_masked-CBS12357_Chr05_polished-processed-gene-4.54	YER139C	940.088497900619	1101.60504740766	1051.26867963189	1133.97015045837	1190.88662288973	1158.55934473532	1093.53378514835	1102.46110499144	1129.87483142598	-0.103281106400951	0.271542060292765	0.0658826347671863	0.512972416008014	0.169163741168137	0.0649144029722387	RTR1	CTD phosphatase dephosphorylates S5-P in the C-terminal domain of Rpo21p has a cysteine-rich motif required for function and conserved in eukaryotes
augustus_masked-CBS12357_Chr05_polished-processed-gene-4.76	YER183C	492.19293083802	552.776726297752	628.81277383205	745.832716408861	827.980154252201	853.913730137277	325.517033718577	318.017626439837	327.590671346036	0.769318113782058	2.84454533336414e-11	1.29373314781954	4.73900298876743e-30	0.524415034037486	2.94051724706457e-06	FAU1	5,10-methenyltetrahydrofolate synthetase involved in folic acid biosynthesis
augustus_masked-CBS12357_Chr05_polished-processed-gene-4.4	YER115C	194.908400611856	203.342867173816	205.471216238078	232.121406637452	268.18894456498	302.380591441184	149.534387364471	189.888785642338	151.275946959157	0.284363380257828	0.0862801087967763	0.677579910023736	2.39771462300871e-05	0.393216529765907	0.0136013445045644	SPR6	Protein of unknown function expressed during sporulation not required for sporulation, but gene exhibits genetic interactions with other genes required for sporulation
augustus_masked-CBS12357_Chr05_polished-processed-gene-4.52	YER137C	669.382385939708	630.757728757614	602.243220008161	457.583592592681	456.559750866574	502.835140823542	208.534349725964	259.944842481258	200.31021942178	1.46822738149979	2.5572262177422e-34	1.05110721851502	2.77989418334854e-17	-0.417120162984769	0.000476854043087403	YER137C	Putative protein of unknown function
augustus_masked-CBS12357_Chr05_polished-processed-gene-4.51	YER134C	1017.85498097303	1084.82432535934	1053.92563501428	1867.43574274311	1925.21349491289	1979.63023909809	1327.49915313357	1426.93126298223	1249.85230660048	-0.340144914821763	4.34013588581356e-05	0.521433427800128	1.58763303268825e-10	0.861578342621891	4.87653217642415e-27	YER134C	Magnesium-dependent acid phosphatase member of the haloacid dehalogenase superfamily non-essential gene
augustus_masked-CBS12357_Chr05_polished-processed-gene-4.66	YER159C	5921.08095798139	6311.52569276398	5972.83569961035	3303.92477562242	4185.66317053201	4103.08944865697	2583.79145514121	2409.55963917025	2393.28980913314	1.28531432227178	3.54885631507166e-49	0.641562898469577	1.24200009212524e-12	-0.643751423802203	3.19265444564278e-13	BUR6	Subunit of a heterodimeric NC2 transcription regulator complex complex binds to TBP and can repress transcription by preventing preinitiation complex assembly or stimulate activated transcription homologous to human NC2alpha
augustus_masked-CBS12357_Chr05_polished-processed-gene-4.70	YER168C	1140.90321368253	968.346372318027	1050.38302783776	1172.97415731139	1148.31694914926	963.767353245123	903.309768569052	945.756767325429	921.218352861623	0.186629691851839	0.0737834132504636	0.242990041183708	0.0219073319355157	0.0563603493318694	0.621866148998196	CCA1	ATP (CTP):tRNA-specific tRNA nucleotidyltransferase different forms targeted to the nucleus, cytosol, and mitochondrion are generated via the use of multiple transcriptional and translational start sites human homolog TRNT1 complements yeast null mutant
augustus_masked-CBS12357_Chr05_polished-processed-gene-4.71	YER172C	832.790438977931	833.11349463447	786.458793187128	714.439247478386	825.851670565178	703.2896902059	765.982269969027	772.460205671257	760.552864367071	0.0914244902038216	0.380101960156912	-0.0349113412516317	0.76904584137876	-0.126335831455453	0.219890768777161	BRR2	RNA-dependent ATPase RNA helicase (DEIH box) required for disruption of U4/U6 base-pairing in native snRNPs to activate the spliceosome for catalysis homologous to human U5-200kD
augustus_masked-CBS12357_Chr05_polished-processed-gene-4.44	YER119C	688.085717311553	644.577146915058	697.893613774163	940.852750673933	916.312227263683	1000.00772375493	900.25804637794	1023.18714593687	1054.75849914281	-0.544555542238574	8.95851205939174e-09	-0.0595826311035534	0.591144313061743	0.484972911135021	4.23787301848748e-07	AVT6	Vacuolar aspartate and glutamate exporter member of a family of seven genes (AVT1-7) related to vesicular GABA-glycine transporters involved in compartmentalizing acidic amino acids in response to nitrogen starvation
augustus_masked-CBS12357_Chr05_polished-processed-gene-4.74	YER180C	801.290091404297	800.539151834781	704.9788281272	777.226185339336	765.189885485003	725.939921774528	593.051345806033	426.788872584477	544.593409052964	0.549198180425447	3.40213270685583e-06	0.526344568664636	1.43743988797941e-05	-0.0228536117608113	0.869401306892687	ISC10	Protein required for sporulation transcript is induced 7.5 hours after induction of meiosis, expected to play significant role in the formation of reproductive cells
augustus_masked-CBS12357_Chr05_polished-processed-gene-4.58	YER147C	921.385166528774	913.068699688252	834.283990070129	574.595613151725	668.343877725427	660.254250225507	431.310069677115	468.269432554891	496.602418983163	0.918628585316425	3.52079325456946e-19	0.437651511762274	6.38132067657104e-05	-0.480977073554151	3.35183339756235e-06	SCC4	Subunit of cohesin loading factor (Scc2p-Scc4p) complex is required for the loading of cohesin complexes onto chromosomes involved in establishing sister chromatid cohesion during double-strand break repair via phosphorylated histone H2AX
augustus_masked-CBS12357_Chr05_polished-processed-gene-4.56	YER144C	496.130474284725	486.640939401414	449.911111417861	519.419213213314	376.741612603187	430.354399803933	580.844457041586	694.108036838254	719.864851047022	-0.466419372461677	0.000276598470048385	-0.572004795703172	1.23966675481712e-05	-0.105585423241495	0.463905793380218	UBP5	Putative ubiquitin-specific protease concentrates at the bud neck UBP5 has a paralog, DOA4, that arose from the whole genome duplication
augustus_masked-CBS12357_Chr05_polished-processed-gene-4.68	YER162C	918.432008943746	1054.22418515357	868.824410041185	767.713012936162	783.281996824704	672.711877588252	750.723659013469	919.946641121616	861.751256470783	0.162031161312216	0.164603954861268	-0.183753007791618	0.126784791303521	-0.345784169103834	0.00213936590492826	RAD4	Protein that recognizes and binds damaged DNA (with Rad23p) during NER subunit of Nuclear Excision Repair Factor 2 (NEF2) also involved, with Rad23p, in turnover of ubiquitylated proteins
snap_masked-CBS12357_Chr05_polished-processed-gene-4.145	YER151C	1123.18426817236	1238.81212768514	1126.54908213291	1107.33326772948	1035.50731373701	1126.84902053924	1272.56815369356	1527.40639713278	1560.75045966137	-0.317819738139284	0.0010782544451312	-0.409725893507858	3.36163586184942e-05	-0.091906155368574	0.39024549854329	UBP3	Ubiquitin-specific protease involved in transport and osmotic response negatively regulates Ras/PKA signaling interacts with Bre5p to coregulate anterograde, retrograde transport between ER and Golgi
augustus_masked-CBS12357_Chr05_polished-processed-gene-4.73	YER175C	4296.84428621592	4124.10921870002	4089.05433349659	3477.06451336019	3735.48887072651	3637.62718992166	5511.41027714766	5553.78608492759	6412.0135862826	-0.477993314466602	3.18792219385685e-10	-0.681559508362944	3.8661350122679e-19	-0.203566193896342	0.0108884989676778	TMT1	Trans-aconitate methyltransferase cytosolic enzyme that catalyzes the methyl esterification of 3-isopropylmalate, an intermediate of the leucine biosynthetic pathway, and trans-aconitate, which inhibits the citric acid cycle
augustus_masked-CBS12357_Chr05_polished-processed-gene-4.78	YBR298C	1379.12459220813	1398.72253779271	1447.15503160785	463.291496034586	517.221535946748	522.087837656876	367.22390366377	341.062381978956	358.889143130689	1.95852810594894	5.44849971168805e-98	0.484030759994601	2.97195865874902e-06	-1.47449734595434	9.8367794381477e-59	MAL31	Maltose permease high-affinity maltose transporter (alpha-glucoside transporter) encoded in the MAL3 complex locus
augustus_masked-CBS12357_Chr05_polished-processed-gene-4.72	YER174C	682.179402141496	697.880616950912	732.434033745219	918.021136906315	948.239482569038	1009.06781638238	669.344400583825	562.292035154495	547.72325623143	0.244144782354082	0.0214194757349417	0.681086005358173	2.66890508788064e-11	0.436941223004091	1.7151392183515e-05	GRX4	Glutathione-dependent oxidoreductase hydroperoxide and superoxide-radical responsive monothiol glutaredoxin subfamily member along with Grx3p and Grx5p
augustus_masked-CBS12357_Chr05_polished-processed-gene-4.79	YJL219W	1853.59857753598	1822.18899418866	1680.08145346394	738.222178486322	551.277274939126	938.852098519632	6.10344438222333	7.37432177251797	15.6492358923266	6.23600393766596	2.16545335521501e-97	5.06440538081159	4.27888377333912e-67	-1.17159855685437	3.48447832383349e-07	HXT9	Putative hexose transporter that is nearly identical to Hxt11p has similarity to major facilitator superfamily (MFS) transporters, expression of HXT9 is regulated by transcription factors Pdr1p and Pdr3p
augustus_masked-CBS12357_Chr05_polished-processed-gene-4.57	YER145C	2497.38693107212	2717.48987053163	2809.28749097924	806.717019789176	735.391113866672	831.263498568649	1601.13690960325	1508.04880247992	1441.81626687969	0.809857404440584	5.94806479254867e-23	-0.927632363744425	6.42485606698103e-27	-1.73748976818501	1.30739473178839e-95	FTR1	High affinity iron permease involved in the transport of iron across the plasma membrane forms complex with Fet3p
augustus_masked-CBS12357_Chr05_polished-processed-gene-4.61	YER152C	4555.73776783672	5257.30150761041	4572.62021309138	2402.0760318015	2427.53564505048	2345.43147893143	2635.67073239011	2389.28025429582	2417.28530416804	0.941754413138431	4.9543696661942e-34	-0.0519874258520713	0.583530480708095	-0.993741838990503	1.61095053344982e-37	YER152C	Protein with 2-aminoadipate transaminase activity shares amino acid similarity with the aminotransferases Aro8p and Aro9p YER152C is not an essential gene
augustus_masked-CBS12357_Chr05_polished-processed-gene-4.67	YER161C	1380.10897806981	1551.72323882155	1458.66850493153	1076.89111603933	1188.75813920271	1083.81358055885	1342.75776408913	1273.91408620248	1172.64940953167	0.209717979018992	0.0216316931884074	-0.176140379249929	0.0678339478670366	-0.385858358268921	1.71887000492262e-05	SPT2	Protein involved in negative regulation of transcription required for RNA polyadenylation exhibits regulated interactions with both histones and SWI-SNF components
augustus_masked-CBS12357_Chr05_polished-processed-gene-4.75	YER180C-A	278.58119885432	283.298072227598	309.092476151247	311.080737583798	297.987716183311	277.465336715693	192.258498040035	186.201624756079	183.617701136632	0.614620021829467	4.71029733617128e-06	0.63983519957046	3.21670738503537e-06	0.0252151777409926	0.869401306892687	SLO1	Protein interacting with Arl3p Arl3p is a GTPase of the Ras superfamily involved in vesicle-tethering at the Golgi putative ortholog of human SCOCO
augustus_masked-CBS12357_Chr05_polished-processed-gene-4.69	YER163C	407.535746733881	438.272975850361	327.69116382797	696.364219912355	773.703820233098	805.215732264727	600.172030918627	566.900986262319	491.386007019054	-0.488766962985835	0.000106239637833505	0.444645002107586	0.000445757164244193	0.933411965093422	2.44565202235617e-14	GCG1	Gamma-glutamyl cyclotransferase cleaves the gamma-glutamyl bond of glutathione to yield 5-oxoproline and a Cys-Gly dipeptide similar to mammalian pro-apoptotic protein ChaC1
augustus_masked-CBS12357_Chr05_polished-processed-gene-4.62	YMR275C	778.649216585748	930.836523033537	707.635783509589	396.699289212366	407.60462606503	447.342073480404	460.810050857861	496.844929423398	487.212877447767	0.726101209393616	3.20921065841238e-10	-0.203610982905342	0.120006373537083	-0.929712192298958	1.23015631464299e-15	BUL1	Ubiquitin-binding component of the Rsp5p E3-ubiquitin ligase complex disruption causes temperature-sensitive growth, overexpression causes missorting of amino acid permeases BUL1 has a paralog, BUL2, that arose from the whole genome duplication
maker-CBS12357_Chr05_polished-snap-gene-4.174	YHL047C	59.0631517005625	90.813319320345	68.1951881479829	25.6855654885705	25.5418042442838	35.1078589313734	46.7930735970455	24.8883359822481	19.8223654636136	1.06754075959803	0.000403247460765275	-0.0689117872716139	0.85481950638816	-1.13645254686965	0.000192476544793894	ARN2	Transporter member of the ARN family of transporters that specifically recognize siderophore-iron chelates responsible for uptake of iron bound to the siderophore triacetylfusarinine C
augustus_masked-CBS12357_Chr14_polished-processed-gene-0.13	YNL299W	137.814020634646	102.658534883868	132.847769119447	152.210758450788	142.608407030585	149.491528352945	209.551590456334	129.972421240629	198.223654636136	-0.491784009470314	0.0124205797532041	-0.256615989837911	0.223735136595462	0.235168019632403	0.263616207501871	TRF5	Non-canonical poly(A) polymerase involved in nuclear RNA degradation as a component of the TRAMP complex catalyzes polyadenylation of hypomodified tRNAs, and snoRNA and rRNA precursors
augustus_masked-CBS12357_Chr14_polished-processed-gene-0.9	YNL309W	396.707502255444	361.27907468746	390.572441211175	556.520585585694	422.504011874195	474.522351362757	633.740975020855	652.62747686784	689.60966165519	-0.765763385792754	3.86866427741205e-11	-0.432005227477273	0.000324708460819127	0.333758158315481	0.00653789731790552	STB1	Protein with role in regulation of MBF-specific transcription at Start phosphorylated by Cln-Cdc28p kinases in vitro unphosphorylated form binds Swi6p, which is required for Stb1p function
augustus_masked-CBS12357_Chr14_polished-processed-gene-0.11	YNL304W	522.708892549978	459.989204383487	365.774190975545	325.350496188559	296.9234743398	279.730359872556	470.982458161567	416.649180147265	435.048757806678	0.0259964277261977	0.869694183680652	-0.533670246477033	0.000170177163717816	-0.55966667420323	5.60165540756058e-05	YPT11	Rab GTPase Myo2p-binding protein implicated in mother-to-bud transport of cortical endoplasmic reticulum (ER), late Golgi, and mitochondria during cell division function is regulated at multiple levels
augustus_masked-CBS12357_Chr14_polished-processed-gene-0.20	YNL288W	1339.74915774109	1406.61934816839	1360.36115578314	1137.77541941964	1103.61879172176	1070.22344161767	1089.46482222686	1124.58407030899	1072.49429982078	0.318019075161876	6.19957891608178e-05	0.0111099387076131	0.916679727503193	-0.306909136454263	0.000127895120624121	CAF40	Component of the CCR4-NOT transcriptional complex evolutionarily conserved involved in controlling mRNA initiation, elongation, and degradation
augustus_masked-CBS12357_Chr14_polished-processed-gene-0.18	YNL290W	378.0041708836	340.549947451294	341.861592534044	608.843033803152	643.866315324655	537.942999754916	691.723696651977	727.292484814585	683.34996729826	-0.970089638966696	8.07091566509205e-20	-0.227273367217905	0.04466836321598	0.742816271748791	7.90951507143787e-12	RFC3	Subunit of heteropentameric Replication factor C (RF-C) which is a DNA binding protein and ATPase that acts as a clamp loader of the proliferating cell nuclear antigen (PCNA) processivity factor for DNA polymerases delta and epsilon relocalizes to the cytosol in response to hypoxia
augustus_masked-CBS12357_Chr14_polished-processed-gene-0.19	YNL289W	177.189455101687	163.858815295405	189.529483943745	136.038365365392	180.921113397011	226.50231568628	146.48266517336	140.112113677841	153.3625117448	0.257609744936967	0.180652535005863	0.284619155514065	0.150389366847998	0.0270094105770974	0.897396187492759	PCL1	Cyclin, interacts with cyclin-dependent kinase Pho85p member of the Pcl1,2-like subfamily, involved in the regulation of polarized growth and morphogenesis and progression through the cell cycle is ubiquitinated by Dma1p
augustus_masked-CBS12357_Chr14_polished-processed-gene-0.0	YCR098C	8.85947275508437	17.7678233452849	12.3991251178151	126.525192962218	122.38781200386	125.708785205886	22.3792960681522	25.8101262038129	27.125342213366	-0.743361264482814	0.012263879297002	2.08770440966664	3.15325341957227e-15	2.83106567414946	3.13100481643571e-23	GIT1	Plasma membrane permease mediates uptake of glycerophosphoinositol and glycerophosphocholine as sources of the nutrients inositol and phosphate expression and transport rate are regulated by phosphate and inositol availability
augustus_masked-CBS12357_Chr14_polished-processed-gene-0.10	YNL306W	2346.77589423568	2317.71384526272	2358.49072776725	2438.22608693356	2514.80347621845	2674.99234825497	1855.44709219589	1718.21697299669	1611.87129690964	0.433432596563483	2.43437761830555e-08	0.55114446333566	1.79794729348775e-12	0.117711866772177	0.155330072677578	MRPS18	Mitochondrial ribosomal protein of the small subunit essential for viability, unlike most other mitoribosomal proteins
augustus_masked-CBS12357_Chr14_polished-processed-gene-0.3	YNL323W	653.632212152891	696.893515653952	583.644532331438	556.520585585694	570.433628122339	612.688763931388	634.758215751226	656.314637754099	657.267907477716	-0.0114470064471191	0.924219309028804	-0.16179242375616	0.151448019157588	-0.150345417309041	0.173194897431602	LEM3	Membrane protein of the plasma membrane and ER interacts specifically in vivo with the phospholipid translocase (flippase) Dnf1p involved in translocation of phospholipids and alkylphosphocholine drugs across the plasma membrane
augustus_masked-CBS12357_Chr14_polished-processed-gene-0.12	YNL300W	37.4066627436896	20.7291272361657	30.9978127945377	34.2474206514273	40.4411900534494	55.4930673431387	77.3102955081621	100.475134150557	105.371521674999	-1.46492910739666	4.6117668095342e-08	-1.00687736052686	0.000227228345952675	0.458051746869801	0.118132256410005	TOS6	Glycosylphosphatidylinositol-dependent cell wall protein expression is periodic and decreases in respone to ergosterol perturbation or upon entry into stationary phase depletion increases resistance to lactic acid
augustus_masked-CBS12357_Chr14_polished-processed-gene-0.8	YNL312W	602.444147345737	487.628040698374	571.245407213623	775.323550858701	1101.49030803474	932.057029049043	1133.2061736328	1109.83542676395	1002.59437950172	-0.943099752117054	8.72176695161752e-15	-0.205003312285646	0.122680339323647	0.738096439831408	2.26516548906026e-09	RFA2	Subunit of heterotrimeric Replication Protein A (RPA) RPA is a highly conserved single-stranded DNA binding protein involved in DNA replication, repair, and recombination RPA protects against inappropriate telomere recombination, and upon telomere uncapping, prevents cell proliferation by a checkpoint-independent pathway
augustus_masked-CBS12357_Chr14_polished-processed-gene-0.6	YNL317W	717.617293161834	728.480757156681	724.463167598052	584.108785554899	594.911190523111	672.711877588252	691.723696651977	641.565994209063	682.306684905438	0.105894499731572	0.313698720873645	-0.121394424546416	0.264525686670518	-0.227288924277988	0.0251519319308406	PFS2	Integral subunit of the pre-mRNA CPF complex the cleavage and polyadenylation factor (CPF) complex plays an essential role in mRNA 3'-end formation by bridging different processing factors and thereby promoting the assembly of the processing complex
augustus_masked-CBS12357_Chr14_polished-processed-gene-0.7	YNL314W	799.321319680945	741.313074017164	776.716623451702	907.556647262824	1005.70854211868	977.3574921863	786.327084576438	871.091759378685	772.02897068811	-0.0680112013399149	0.517624912398525	0.245952803458396	0.0121949711003596	0.313964004798311	0.000950643768709342	DAL82	Positive regulator of allophanate inducible genes binds a dodecanucleotide sequence upstream of all genes that are induced by allophanate contains an UISALL DNA-binding, a transcriptional activation, and a coiled-coil domain
maker-CBS12357_Chr14_polished-snap-gene-0.94	YNL298W	659.538527322947	603.118892442726	591.615398478605	780.080137060289	764.125643641492	713.482294411783	772.085714351251	866.482808270861	823.149807936377	-0.403916956234673	3.32555721025925e-05	-0.12283266147972	0.249558065853131	0.281084294754953	0.00507436610767846	CLA4	Cdc42p-activated signal transducing kinase member of the PAK (p21-activated kinase) family, along with Ste20p and Skm1p involved in septin ring assembly, vacuole inheritance, cytokinesis, sterol uptake regulation
augustus_masked-CBS12357_Chr14_polished-processed-gene-0.2	YNL327W	5353.09031579431	5732.0972314483	5406.9042031615	4370.35140201825	4411.28244135652	3807.50392668637	3922.48025630886	4359.14595777968	4533.06199681059	0.36021891546121	1.1699012572316e-05	-0.0250836272475118	0.805966892234558	-0.385302542708722	2.86079221837677e-06	EGT2	Glycosylphosphatidylinositol (GPI)-anchored cell wall endoglucanase required for proper cell separation after cytokinesis expression is activated by Swi5p and tightly regulated in a cell cycle-dependent manner
augustus_masked-CBS12357_Chr14_polished-processed-gene-0.15	YNL295W	960.760600995816	1026.58534883868	939.676553571557	718.244516439656	690.692956439176	706.687224941195	949.085601435727	910.728738905969	853.404997328208	0.107585577554487	0.261145080627058	-0.354285129264619	0.000152328755868238	-0.461870706819106	3.23798356098342e-07	MRX6	Protein that associates with mitochondrial ribosome
augustus_masked-CBS12357_Chr14_polished-processed-gene-0.4	YNL321W	3048.6430136107	3476.57076789408	3031.58609130579	2898.66363124719	2737.23002151242	2775.78587873537	2716.03275008938	2830.81777042533	3127.76061367967	0.138259322417325	0.113463530045019	-0.0436208093813112	0.662093446099715	-0.181880131798637	0.0355329980141048	VNX1	Calcium/H+ antiporter localized to the endoplasmic reticulum membrane member of the calcium exchanger (CAX) family potential Cdc28p substrate
augustus_masked-CBS12357_Chr14_polished-processed-gene-0.16	YNL293W	637.882038366075	838.049001119271	756.34663218672	648.798357896484	544.891823878055	520.955326078445	620.516845526038	614.834077783686	646.835083549498	0.241174378461066	0.0499570134824066	-0.129485201230918	0.334500958009939	-0.370659579691984	0.00231755092974444	MSB3	Rab GTPase-activating protein regulates endocytosis via inactivation of Vps21p at endosomes and vacuole fusion via inactivation of Ypt7p at vacuoles also acts on Ypt52p and Sec4p
augustus_masked-CBS12357_Chr14_polished-processed-gene-0.17	YNL292W	196.877172335208	223.084893113022	162.959930119855	237.829310079356	221.36230345046	214.044688323535	428.258347486003	490.392397872445	426.702498664104	-1.17393352929779	1.65038292587212e-17	-0.969260170135191	4.41949455313572e-12	0.204673359162599	0.192701241267351	PUS4	Pseudouridine synthase catalyzes only the formation of pseudouridine-55 (Psi55), a highly conserved tRNA modification, in mitochondrial and cytoplasmic tRNAs also responsible for pseudouracil modification of some mRNAs
augustus_masked-CBS12357_Chr14_polished-processed-gene-0.5	YNL320W	721.554836608538	670.241780636025	671.324059950274	1036.93579194599	1075.94850379046	1108.72883528434	807.68913991422	728.214275036149	844.015455792812	-0.202525594252447	0.038429564880918	0.431719678650095	4.92822923737625e-06	0.634245272902542	5.94226426069206e-12	YNL320W	Putative protein of unknown function the authentic, non-tagged protein is detected in highly purified mitochondria in high-throughput studies
augustus_masked-CBS12357_Chr14_polished-processed-gene-0.1	YKL219W	47.25052136045	89.8262180233848	65.538232765594	126.525192962218	123.452053847372	137.0339009902	1.01724073037055	0	0	3.54477223817312	1.51756902743217e-09	4.40600555008636	1.72002006450659e-11	0.861233311913245	0.000749767553637012	COS9	Endosomal protein involved in turnover of plasma membrane proteins member of the DUP380 subfamily of conserved, often subtelomeric COS genes required for the multivesicular vesicle body sorting pathway that internalizes plasma membrane proteins for degradation
augustus_masked-CBS12357_Chr14_polished-processed-gene-0.31	YNL313C	106.313673061012	101.671433586908	108.935170677947	116.060703318726	104.295700664159	118.913715735297	126.137850565949	137.346743013147	141.886405423761	-0.336866382361875	0.0702575711827645	-0.244268905449728	0.215257841913151	0.0925974769121463	0.659281164572784	EMW1	Essential conserved protein with a role in cell wall integrity contains six TPR (tetratricopeptide repeat) domains clustered in the C-terminal region conditional mutant is suppressed by overexpression of GFA1
augustus_masked-CBS12357_Chr14_polished-processed-gene-0.26	YNL325C	319.925405044713	273.427059257995	325.034208445581	309.178103103163	233.06896372909	281.995383029419	211.586071917075	243.352618493093	228.478844027968	0.412330257530476	0.00503950403426611	0.261832888279784	0.0966980148796369	-0.150497369250692	0.337996322330043	FIG4	Phosphatidylinositol 3,5-bisphosphate (PtdIns[3,5]P) phosphatase required for efficient mating and response to osmotic shock physically associates with and regulated by Vac14p
augustus_masked-CBS12357_Chr14_polished-processed-gene-0.34	YNL308C	369.144698128515	224.071994409982	177.13035882593	214.046379071421	309.694376461942	369.198774568637	301.103256189684	431.397823692301	252.474339062868	-0.290945958750083	0.398964755958417	-0.117240344576582	0.763729656547025	0.173705614173502	0.631730604498659	KRI1	Essential nucleolar protein required for 40S ribosome biogenesis associate with snR30 physically and functionally interacts with Krr1p
augustus_masked-CBS12357_Chr14_polished-processed-gene-0.41	YNL291C	82.6884123807874	110.55534525955	128.419510148799	114.158068838091	121.323570160348	140.431435725494	114.948202531873	149.330015893489	160.665488494553	-0.37351805643501	0.073441983855116	-0.168341977477983	0.460404436244828	0.205176078957027	0.355081616403141	MID1	N-glycosylated integral membrane protein of the ER and plasma membrane functions as a stretch-activated Ca2+-permeable cation channel required for Ca2+ influx stimulated by pheromone interacts with Cch1p
snap_masked-CBS12357_Chr14_polished-processed-gene-0.85	YNL297C	1317.10828292254	1285.20588864227	1173.48862722178	1138.72673665996	1214.29994344699	1234.43762049023	1394.63704133803	1330.14328971793	1364.61336981088	-0.114280766874936	0.197114327928874	-0.187388625995852	0.0352927462224011	-0.0731078591209156	0.430928854856237	MON2	Protein with a role in endocytosis and vacuole integrity peripheral membrane protein interacts with and negatively regulates Arl1p
augustus_masked-CBS12357_Chr14_polished-processed-gene-0.28	YNL318C	0	0	12.3991251178151	0	8.51393474809461	2.2650231568628	5.08620365185277	10.1396924372122	4.17312957128708	-0.0934080678922166	0.790814892179375	-0.117767085299575	0.736146372563963	-0.024359017407358	0.931631419595882	HXT14	Protein with similarity to hexose transporter family members expression is induced in low glucose and repressed in high glucose the authentic, non-tagged protein is detected in highly purified mitochondria in high-throughput studies
augustus_masked-CBS12357_Chr14_polished-processed-gene-0.21	YNL331C	552.240468400259	646.551349508978	651.839720479421	952.268557557742	1037.63579742403	1065.69339530395	2730.27412031457	2983.83494720508	2758.43864662076	-2.16680216017425	6.49875657908644e-135	-1.45538358372009	9.8067186588466e-64	0.711418576454157	1.38668774961093e-14	AAD14	Putative aryl-alcohol dehydrogenase similar to P. chrysosporium aryl-alcohol dehydrogenase mutational analysis has not yet revealed a physiological role
augustus_masked-CBS12357_Chr14_polished-processed-gene-0.35	YNL307C	3533.94524341699	3598.97132871715	3717.08057996213	2937.66763810021	2750.00092363456	2517.57323885301	2814.70510093532	2701.76713940627	2608.20598205443	0.413667860785485	5.60938398673801e-08	0.0146839899027235	0.883905654548364	-0.398983870882761	1.91270954888887e-07	MCK1	Dual-specificity ser/thr and tyrosine protein kinase roles in chromosome segregation, meiotic entry, genome stability, phosphorylation-dependent protein degradation (Rcn1p and Cdc6p), inhibition of protein kinase A, transcriptional regulation, inhibition of RNA pol III, calcium stress and inhibition of Clb2p-Cdc28p after nuclear division MCK1 has a paralog, YGK3, that arose from the whole genome …
maker-CBS12357_Chr14_polished-augustus-gene-0.90	YNL302C	2143.00802086874	1688.93031909903	2083.93867158706	3728.21226480399	4445.3381803489	4382.81980852952	3570.51496360065	3112.88557822415	3402.14388299179	-0.757111225787461	2.58078772828326e-14	0.311207429746054	0.0029045013423094	1.06831865553351	2.10036118811958e-27	RPS19B	Protein component of the small (40S) ribosomal subunit required for assembly and maturation of pre-40 S particles homologous to mammalian ribosomal protein S19, no bacterial homolog
augustus_masked-CBS12357_Chr14_polished-processed-gene-0.25	YNL326C	287.440671609404	196.433158095094	244.439895179783	250.196434203483	279.89560484361	227.634827264712	366.2066629334	291.28571001446	283.772810847522	-0.35513744126522	0.029915982400003	-0.299837135072571	0.0797168840979874	0.0553003061926497	0.767838763128283	PFA3	Palmitoyltransferase for Vac8p required for vacuolar membrane fusion contains an Asp-His-His-Cys-cysteine rich (DHHC-CRD) domain
augustus_masked-CBS12357_Chr14_polished-processed-gene-0.27	YNL322C	2621.4195496433	2585.21829673895	2742.86360641952	2586.63157642308	2647.83370665742	2852.7966660687	2748.58445346124	2774.58856690989	3034.90848071853	-0.105146279714572	0.191775578427875	-0.081137761253861	0.337399566921897	0.0240085184607107	0.786772006166158	KRE1	Cell wall glycoprotein involved in beta-glucan assembly serves as a K1 killer toxin membrane receptor
augustus_masked-CBS12357_Chr14_polished-processed-gene-0.36	YNL305C	5294.02716409375	5711.36810421214	5386.53421189652	6394.75448941373	5891.64284568147	6245.80135504918	4553.1695091386	4262.35798451539	4035.41629543461	0.348217943496223	1.52141147677543e-06	0.523977397484931	4.44249090976535e-13	0.175759453988708	0.0190677971008631	BXI1	Protein involved in apoptosis variously described as containing a BCL-2 homology (BH3) domain or as a member of the BAX inhibitor family reported to promote apoptosis under some conditions and to inhibit it in others
augustus_masked-CBS12357_Chr14_polished-processed-gene-0.40	YNL294C	560.115555293667	605.093095036647	584.530184125568	545.104778701885	488.487006171928	482.449932411777	557.447920243064	525.420426291905	521.641196410885	0.123159270078109	0.265866111539649	-0.0787869665309284	0.513268158193924	-0.201946236609037	0.0633320328256757	RIM21	pH sensor molecule, component of the RIM101 pathway has a role in cell wall construction and alkaline pH response is glycosylated and phosphorylated
maker-CBS12357_Chr14_polished-augustus-gene-0.91	YNL301C	1879.19260993956	1575.41366994859	1776.61749902407	1693.34468776502	2796.82756474908	1970.57014647064	1566.55072477065	1496.06552959958	1540.92809419776	0.179371003368443	0.209604324535099	0.475208204050843	0.000582617546456223	0.2958372006824	0.0333394780765068	RPL18B	Ribosomal 60S subunit protein L18B homologous to mammalian ribosomal protein L18, no bacterial homolog RPL18B has a paralog, RPL18A, that arose from the whole genome duplication
augustus_masked-CBS12357_Chr14_polished-processed-gene-0.32	YNL311C	412.457676042261	493.550648480136	492.422397536085	421.433537460619	451.238541649015	438.281980852952	363.154940742288	446.146467237337	382.88463816559	0.22406021695369	0.0780873958150135	0.131914507765823	0.335901179236913	-0.0921457091878672	0.498155878350931	SKP2	F-box protein of unknown function predicted to be part of an SCF ubiquitin protease complex involved in regulating protein levels of sulfur metabolism enzymes
augustus_masked-CBS12357_Chr14_polished-processed-gene-0.23	YNL329C	1320.06144050757	1397.73543649575	1475.49588901999	1651.48672919105	1475.03919510739	1357.88138253925	1546.20591016324	1752.32321119458	1591.0056490532	-0.218736398146399	0.0232769163679298	-0.122545200479748	0.235102048599841	0.0961911976666503	0.351680529881252	PEX6	AAA-peroxin heterodimerizes with AAA-peroxin Pex1p and participates in the recycling of peroxisomal signal receptor Pex5p from the peroxisomal membrane to the cystosol mutations in human PEX6 can lead to severe peroxisomal disorders and early death
augustus_masked-CBS12357_Chr14_polished-processed-gene-0.29	YNL316C	467.583284296119	473.808622540931	447.254156035472	623.112792407913	721.555969901019	648.929134441193	489.292791308237	555.839503603542	583.19485758737	-0.225862402104887	0.0477924333092998	0.286264806287771	0.0119849466611343	0.512127208392659	2.73723467082216e-06	PHA2	Prephenate dehydratase catalyzes the conversion of prephanate to phenylpyruvate, which is a step in the phenylalanine biosynthesis pathway
snap_masked-CBS12357_Chr14_polished-processed-gene-0.76	YNL315C	1033.60515475984	901.223484124729	1022.92782221974	1155.85044698567	1205.7860086989	1257.08785205886	807.68913991422	910.728738905969	792.894618544546	0.232141831916892	0.0178809538806963	0.518391336721222	6.65275896239302e-08	0.28624950480433	0.00296602491448972	ATP11	Molecular chaperone required for the assembly of alpha and beta subunits into the F1 sector of mitochondrial F1F0 ATP synthase N-terminally propionylated in vivo
augustus_masked-CBS12357_Chr14_polished-processed-gene-0.22	YNL330C	2900.98513435929	2919.84563640849	2729.57882950758	2197.54282513325	2199.78789053895	2152.90451059809	2648.89486188492	2480.53748623073	2355.73164299156	0.190155544613414	0.0115708866782012	-0.19080925323185	0.0147269077568051	-0.380964797845264	2.4096707497151e-07	RPD3	Histone deacetylase, component of both the Rpd3S and Rpd3L complexes regulates transcription, silencing, autophagy and other processes by influencing chromatin remodeling forms at least two different complexes which have distinct functions and members
augustus_masked-CBS12357_Chr14_polished-processed-gene-0.33	YNL310C	564.053098740371	512.305573122381	658.039283038329	934.193529991711	903.541325141541	987.550096392182	878.895991040159	1001.06418061931	817.933395972268	-0.624508112755454	1.89371903300143e-08	0.0642209615141929	0.623287981214199	0.688729074269647	5.76929221860389e-10	ZIM17	Protein co-chaperone with a zinc finger motif essential for protein import into mitochondria may act with Pam18p to facilitate recognition and folding of imported proteins by Ssc1p (mtHSP70) in the mitochondrial matrix
augustus_masked-CBS12357_Chr14_polished-processed-gene-0.24	YNL328C	265.784182652531	282.310970930638	270.123797209543	222.608234234277	213.912610545877	194.791991490201	182.086090736329	221.229653175539	215.959455314107	0.388673665237864	0.00690828904899311	0.0277743636589657	0.882724546793164	-0.360899301578898	0.0135291617784467	MDJ2	Constituent of the mitochondrial import motor associated with the presequence translocase function overlaps with that of Pam18p
augustus_masked-CBS12357_Chr14_polished-processed-gene-1.17	YNL250W	601.459761484061	627.796424866733	604.90017539055	605.9890820822	674.729328786498	602.496159725506	561.516883164546	549.386972052589	576.935163230439	0.118377006628779	0.264981133080883	0.15586931063139	0.149866850181249	0.0374923040026114	0.744976852201175	RAD50	Subunit of MRX complex with Mre11p and Xrs2p complex is involved in processing double-strand DNA breaks in vegetative cells, initiation of meiotic DSBs, telomere maintenance, and nonhomologous end joining forms nuclear foci upon DNA replication stress
augustus_masked-CBS12357_Chr14_polished-processed-gene-1.11	YNL268W	2909.84460711438	2972.16200514738	2765.00490127276	2151.87959759802	2177.4388118252	2123.45920955888	2382.37779052784	2527.54878753053	2799.12665994081	0.164131853318561	0.0433641384328908	-0.253956492709047	0.00198430701661436	-0.418088346027608	1.00092311506959e-07	LYP1	Lysine permease one of three amino acid permeases (Alp1p, Can1p, Lyp1p) responsible for uptake of cationic amino acids
augustus_masked-CBS12357_Chr14_polished-processed-gene-1.8	YNL277W	2824.20303714856	2680.9671225441	2687.95319518348	2897.71231400688	2018.86677714194	2552.68109778438	4027.25605153702	4068.78203798679	4222.16384374971	-0.578750685473794	1.65693703804131e-08	-0.70947955998975	7.21787589522664e-12	-0.130728874515957	0.244905244468331	MET2	L-homoserine-O-acetyltransferase catalyzes the conversion of homoserine to O-acetyl homoserine which is the first step of the methionine biosynthetic pathway
augustus_masked-CBS12357_Chr14_polished-processed-gene-1.16	YNL253W	266.768568514207	349.433859123936	319.720297680803	434.751978825063	438.467639526873	351.078589313734	268.551552817826	248.883359822481	236.825103170542	0.301404103724283	0.0403048889496235	0.678822380725463	2.08066933452021e-06	0.377418277001181	0.00819928651830403	TEX1	Protein involved in mRNA export component of the transcription export (TREX) complex
augustus_masked-CBS12357_Chr14_polished-processed-gene-1.0	YNL287W	4053.70097838194	4346.20701051608	3924.32309978847	5143.77231839632	4979.58758579184	4757.68114099032	4542.9971018349	4826.49360011301	4810.57511330118	-0.201049757427854	0.00515036761201419	0.0692453774546312	0.38279350474664	0.270295134882485	0.000150036457799774	SEC21	Gamma subunit of coatomer coatomer is a heptameric protein complex that together with Arf1p forms the COPI coat involved in ER to Golgi transport of selective cargo
augustus_masked-CBS12357_Chr14_polished-processed-gene-1.15	YNL256W	606.381690792441	649.512653399859	569.474103625364	514.662627011727	537.442130973472	497.172582931385	684.603011539383	619.443028891509	691.696226440834	-0.126659332118184	0.246497209042349	-0.358296901725901	0.000816681484721951	-0.231637569607718	0.0319419583163467	FOL1	Multifunctional enzyme of the folic acid biosynthesis pathway has dihydropteroate synthetase, dihydro-6-hydroxymethylpterin pyrophosphokinase, and dihydroneopterin aldolase activities
augustus_masked-CBS12357_Chr14_polished-processed-gene-1.1	YNL286W	1294.46740810399	1284.21878734531	1395.78722754833	1277.6190537463	1426.08407030585	1506.24039931376	1289.86124610986	1223.21562401642	1219.59711720865	0.0899495852519466	0.345730546402295	0.170632129087728	0.0707161380221559	0.0806825438357816	0.403269363432145	CUS2	Putative checkpoint factor in transcription binds to U2 snRNA and Prp11p regulates toggling of the U2 snRNA stem II region between different structures
augustus_masked-CBS12357_Chr14_polished-processed-gene-1.10	YNL273W	137.814020634646	102.658534883868	132.847769119447	148.405489489518	140.479923343561	104.191065215689	273.637756469679	224.916814061798	243.084797527473	-0.941215839164868	7.43194305711179e-08	-0.867577390200341	1.34724391483687e-06	0.0736384489645269	0.73191546180562	TOF1	Subunit of a replication-pausing checkpoint complex Tof1p-Mrc1p-Csm3p acts at the stalled replication fork to promote sister chromatid cohesion after DNA damage, facilitating gap repair of damaged DNA interacts with the MCM helicase
augustus_masked-CBS12357_Chr14_polished-processed-gene-1.9	YNL275W	217.549275430405	217.16228533126	224.069903914801	178.847641179676	192.627773675641	224.237292529418	293.98257107709	359.498186410251	335.93693048861	-0.569843742554817	5.46204674941885e-05	-0.713125157874432	8.72062216164233e-07	-0.143281415319615	0.370506361923498	BOR1	Boron efflux transporter of the plasma membrane binds HCO3-, I-, Br-, NO3- and Cl- has similarity to the characterized boron efflux transporter A. thaliana BOR1
augustus_masked-CBS12357_Chr14_polished-processed-gene-1.12	YNL267W	1472.64124906736	1586.27178421516	1395.78722754833	1525.91285346915	1511.22341778679	1476.79509827455	1612.32655763733	1565.19979621694	1743.32487840518	-0.142146489929964	0.100793986405907	-0.122652026516016	0.176148986918533	0.019494463413948	0.841934362748509	PIK1	Phosphatidylinositol 4-kinase catalyzes first step in the biosynthesis of phosphatidylinositol-4,5-biphosphate may control cytokinesis through the actin cytoskeleton
augustus_masked-CBS12357_Chr14_polished-processed-gene-1.13	YNL262W	442.973637754218	523.163687388944	518.991951359974	409.066413336493	419.31128634366	338.620961950989	453.689365745267	457.207949896114	543.550126660142	0.0306317109033057	0.834264285522505	-0.307394502230394	0.0219113653656446	-0.3380262131337	0.00939996857787694	POL2	Catalytic subunit of DNA polymerase (II) epsilon a chromosomal DNA replication polymerase that exhibits processivity and proofreading exonuclease activity participates in leading-strand synthesis during DNA replication
snap_masked-CBS12357_Chr14_polished-processed-gene-1.63	YNL247W	509.911876348189	379.046898032745	380.830271475749	753.443254331401	951.432208099573	733.867502823548	821.930510139408	876.622500708073	919.13178807598	-1.01687092722045	1.6239125753689e-15	-0.0997585846346271	0.498233377639383	0.917112342585827	1.05034734348675e-12	YNL247W	Cysteinyl-tRNA synthetase may interact with ribosomes, based on co-purification experiments human gene CARS allows growth of the yeast haploid null mutant after sporulation of a heterozygous diploid
augustus_masked-CBS12357_Chr14_polished-processed-gene-1.21	YNL242W	1179.2942622879	895.300876342967	1064.55345654384	694.46158543172	578.947562870434	579.845928156878	894.154601995717	760.476932790915	760.552864367071	0.370600514210046	0.00203735860603635	-0.371717640666671	0.00307516516268312	-0.742318154876717	3.89924527126715e-10	ATG2	Peripheral membrane protein required for autophagic vesicle formation also required for vesicle formation during pexophagy and the cytoplasm-to-vaucole targeting (Cvt) pathway involved in Atg9p cycling between the phagophore assembly site and mitochondria
augustus_masked-CBS12357_Chr14_polished-processed-gene-1.7	YNL278W	1884.11453924794	2250.59095706942	1911.23657173178	1502.12992246121	1286.6683888058	1490.38523721572	1457.705966621	1648.16091615777	1799.66212761755	0.296641451302621	0.00452716212019729	-0.193593062561757	0.0831457765549187	-0.490234513864378	2.00368651950403e-06	CAF120	Part of the CCR4-NOT transcriptional regulatory complex involved in controlling mRNA initiation, elongation, and degradation contains a PH-like domain
augustus_masked-CBS12357_Chr14_polished-processed-gene-1.2	YNL282W	173.251911654983	243.814020349187	176.2447070318	253.050385924435	267.124702721469	234.4298967353	321.448070797095	360.419976631816	369.321967058907	-0.798220310472948	7.90930566524136e-08	-0.462009796251848	0.00278414730408646	0.3362105142211	0.0343740674825028	POP3	Subunit of both RNase MRP and nuclear RNase P RNase MRP cleaves pre-rRNA, while nuclear RNase P cleaves tRNA precursors to generate mature 5' ends and facilitates turnover of nuclear RNAs relocalizes to the cytosol in response to hypoxia
augustus_masked-CBS12357_Chr14_polished-processed-gene-1.5	YNL281W	2330.04133458719	1951.49926409046	2133.53517205832	3751.04387857161	4109.03775779916	4238.99083806874	3390.46335432506	3201.37743949436	3116.28450735863	-0.591172174522683	1.14010489022335e-12	0.313998330746349	0.000268812456292011	0.905170505269032	3.07977381597069e-28	HCH1	Heat shock protein regulator binds to Hsp90p and may stimulate ATPase activity originally identified as a high-copy number suppressor of a HSP90 loss-of-function mutation
augustus_masked-CBS12357_Chr14_polished-processed-gene-1.20	YNL243W	5414.12223921822	5697.54868605469	5287.341210954	4912.60222899918	4527.28480229931	4386.21734326482	5127.91052179796	5032.05281952195	5009.84205033014	0.111507705752157	0.127768110427142	-0.132470590196812	0.0770283921487047	-0.243978295948969	0.000544095166031194	SLA2	Adaptor protein that links actin to clathrin and endocytosis involved in membrane cytoskeleton assembly and cell polarization present in the actin cortical patch of the emerging bud tip
augustus_masked-CBS12357_Chr14_polished-processed-gene-1.6	YNL279W	475.458371189528	535.008902952468	643.868854332255	399.553240933319	424.632495561219	475.654862941189	549.309994400099	662.767169305052	627.012718085884	-0.148212499918914	0.278673062822082	-0.489723507993741	0.000219533178169484	-0.341511008074827	0.0102344186896977	PRM1	Pheromone-regulated multispanning membrane protein involved in membrane fusion during mating predicted to have 5 transmembrane segments and a coiled coil domain
maker-CBS12357_Chr14_polished-augustus-gene-1.85	YNL246W	1814.22314306894	1784.67914490417	1620.74278325726	1469.78513629042	1692.1445311838	1695.36983291181	1677.42996438104	1509.89238292305	1554.49076530444	0.136724889560911	0.145400493092237	0.0337599167883052	0.7583608043907	-0.102964972772606	0.284636762107902	VPS75	NAP family histone chaperone binds to histones and Rtt109p, stimulating histone acetyltransferase activity possesses nucleosome assembly activity in vitro
augustus_masked-CBS12357_Chr14_polished-processed-gene-1.14	YNL261W	695.960804204961	684.061198793469	642.983202538125	723.95241988156	798.18138263387	728.204944931391	599.154790188256	596.398273352391	701.08576797623	0.0919317206917353	0.414932937665473	0.243422035761133	0.025202284665151	0.151490315069398	0.16492703931497	ORC5	Subunit of the origin recognition complex (ORC) ORC directs DNA replication by binding to replication origins and is also involved in transcriptional silencing
augustus_masked-CBS12357_Chr14_polished-processed-gene-1.25	YNL271C	2558.41885449603	3047.18170371636	2561.30498862294	1634.36301886534	1588.91307236316	1459.80742459808	1742.53337112476	1824.22284847663	1940.50525064849	0.56136024277057	3.3276812169227e-10	-0.230195177525308	0.0174297590969635	-0.791555420295878	7.08538217599679e-19	BNI1	Formin polarisome component nucleates the formation of linear actin filaments, involved in cell processes such as budding and mitotic spindle orientation which require the formation of polarized actin cables
augustus_masked-CBS12357_Chr14_polished-processed-gene-1.24	YNL272C	1556.31404730982	1670.17539445678	1479.92414799064	1367.04287433614	1312.21019305008	1286.53315309807	1533.9990213988	1347.65730392766	1489.80725694949	0.105504618652778	0.249069183745687	-0.137981308736088	0.140971283803247	-0.243485927388866	0.00566837825491322	SEC2	Guanyl-nucleotide exchange factor for the small G-protein Sec4p essential for post-Golgi vesicle transport and for autophagy associates with the exocyst, via exocyst subunit Sec15p, on secretory vesicles
augustus_masked-CBS12357_Chr14_polished-processed-gene-1.22	YNL280C	3271.11421834948	2809.29029114894	3245.91382548516	2971.91505875164	3218.26733477976	2903.75968709811	4199.16973496965	4018.08357580073	3827.80309926308	-0.365193697399751	8.25263362073745e-06	-0.401345190534346	1.46292320838861e-06	-0.0361514931345951	0.707367114212514	ERG24	C-14 sterol reductase acts in ergosterol biosynthesis mutants accumulate the abnormal sterol ignosterol (ergosta-8,14 dienol), and are viable under anaerobic growth conditions but inviable on rich medium under aerobic conditions
augustus_masked-CBS12357_Chr14_polished-processed-gene-1.23	YNL274C	2030.78803263767	2159.77763774908	2011.31522446843	1737.10528081962	1647.44637375631	1866.37908125495	4389.39375154894	4532.44251943386	4015.593929971	-1.05114632561118	1.17390212149056e-42	-1.28893866352927	1.91331797079168e-62	-0.237792337918083	0.0041365586088199	GOR1	Glyoxylate reductase null mutation results in increased biomass after diauxic shift the authentic, non-tagged protein is detected in highly purified mitochondria in high-throughput studies
augustus_masked-CBS12357_Chr14_polished-processed-gene-1.3	YNL284C	1308.24881016746	1332.58675089637	1215.11426154588	1611.53140509772	1797.50447369148	1959.24503068632	1497.37835510546	1729.27845565546	1548.23107094751	-0.304953590939424	0.00143100174593334	0.165484283090906	0.103249919390803	0.47043787403033	5.89751681724161e-07	MRPL10	Mitochondrial ribosomal protein of the large subunit appears as two protein spots (YmL10 and YmL18) on two-dimensional SDS gels
augustus_masked-CBS12357_Chr14_polished-processed-gene-1.4	YNL283C	650.679054567863	597.196284660965	581.873228743179	738.222178486322	711.977793309412	662.51927338237	990.79247138092	837.907311402354	977.555602073999	-0.606837711444355	1.9865528053963e-09	-0.401457572357161	0.000126951299392228	0.205380139087194	0.0590704315573854	WSC2	Sensor-transducer of the stress-activated PKC1-MPK1 signaling pathway involved in maintenance of cell wall integrity and recovery from heat shock required for the arrest of secretion response
augustus_masked-CBS12357_Chr14_polished-processed-gene-1.26	YNL270C	55.1256082538583	46.3937609571328	25.6839020297598	19.0263448063485	25.5418042442838	21.5177199901966	52.8965179792688	36.8716088625898	42.7745781056926	-0.0529153140445905	0.880338492708348	-0.817876633074274	0.0124720611924877	-0.764961319029684	0.0173932775072622	ALP1	Arginine transporter expression is normally very low and it is unclear what conditions would induce significant expression ALP1 has a paralog, CAN1, that arose from the whole genome duplication
augustus_masked-CBS12357_Chr14_polished-processed-gene-1.35	YNL254C	185.064541995096	233.943007379585	234.697725444357	190.263448063485	139.415681500049	120.046227313729	188.189535118553	197.263107414856	181.531136350988	0.196086076977855	0.295812075880988	-0.312029128286273	0.104539580643788	-0.508115205264127	0.00495791616943024	RTC4	Protein of unknown function null mutation suppresses cdc13-1 temperature sensitivity (GFP)-fusion protein localizes to both the cytoplasm and the nucleus
augustus_masked-CBS12357_Chr14_polished-processed-gene-1.37	YNL251C	3627.46190027621	3721.37188954023	3686.96841896173	3063.24151382211	2794.69908106206	2718.02778823536	3018.15324700943	3271.43349633328	2978.57123150616	0.249473241961088	0.000909197901234363	-0.110784518196364	0.177418511110036	-0.360257760157453	1.35444333501314e-06	NRD1	RNA-binding subunit of Nrd1 complex complex interacts with exosome to mediate 3'-end formation of some mRNAs, snRNAs, snoRNAs, and CUTs interacts with CTD of RNA pol II large subunit Rpo21p at phosphorylated Ser5 to direct transcription termination of non-polyadenylated transcripts
snap_masked-CBS12357_Chr14_polished-processed-gene-1.83	YNL245C	1099.55900749214	1224.00560823074	1049.49737604363	870.455274890444	872.678311679698	1037.38060584316	923.654583176463	881.231451815897	853.404997328208	0.337893380259081	0.000813591528833194	0.0626957881515783	0.596438910382922	-0.275197592107503	0.00737298501907542	CWC25	Splicing factor required for the first step of pre-mRNA splicing binding to the spliceosome requires Prp2p and Yju2p heat-stable protein
augustus_masked-CBS12357_Chr14_polished-processed-gene-1.38	YNL249C	333.706807108178	382.008201923625	383.487226858138	450.92437191046	493.808215389488	528.882907127464	373.327348045993	392.682634386582	434.005475413857	-0.122689510782765	0.348834144856843	0.288930255097156	0.0219161347213041	0.411619765879921	0.000696549226258763	MPA43	Protein of unknown function the authentic, non-tagged protein is detected in highly purified mitochondria in high-throughput studies
augustus_masked-CBS12357_Chr14_polished-processed-gene-1.33	YNL257C	1384.04652151651	1487.56165451913	1444.49807622546	1249.07953653678	1246.22719875235	1246.89524785297	1659.11963123437	1718.21697299669	1608.74144973117	-0.206654440002188	0.00772994194997784	-0.410609146491653	1.24168186268807e-07	-0.203954706489465	0.0103040983792521	SIP3	Putative sterol transfer protein has a probable role in retrograde transport of sterols from the plasma membrane to the ER co-localizes to puncta in the cortical ER with Ysp2p
augustus_masked-CBS12357_Chr14_polished-processed-gene-1.39	YNL248C	199.830329920236	161.884612701485	190.415135737874	267.320144529196	368.227677855092	248.020035676477	291.948089616349	351.202074416168	277.513116490591	-0.706649743635102	1.8392092135572e-05	-0.0584265269415776	0.771069542381516	0.648223216693524	0.000103205029411095	RPA49	RNA polymerase I subunit A49 essential for nucleolar assembly and for high polymerase loading rate required for nucleolar localization of Rpa34p
augustus_masked-CBS12357_Chr14_polished-processed-gene-1.41	YNL244C	2197.14924326092	1979.13810040535	2739.320999243	2728.37784523037	2886.22387960407	3108.7442827942	1951.06772085072	1944.05557728005	1982.23654636136	0.231310658960486	0.0322018087677462	0.560037221211115	1.06827312992543e-07	0.328726562250629	0.00194603541441157	SUI1	Translation initiation factor eIF1 component of a complex involved in recognition of the initiator codon modulates translation accuracy at the initiation phase
augustus_masked-CBS12357_Chr14_polished-processed-gene-1.28	YNL264C	1313.17073947584	1249.6702419517	1223.97077948717	958.927778239964	1129.16059596605	1010.20032796081	736.482288788281	692.264456395124	777.245382652219	0.769617817001554	5.23204684756805e-17	0.48341379511389	4.74941120330807e-07	-0.286204021887664	0.00245377149270383	PDR17	Phosphatidylinositol transfer protein (PITP) downregulates Plb1p-mediated turnover of phosphatidylcholine forms a complex with Psd2p which appears essential for maintenance of vacuolar PE levels
augustus_masked-CBS12357_Chr14_polished-processed-gene-1.32	YNL258C	1702.98754069955	1851.80203309747	1475.49588901999	1646.73014298946	1628.29002057309	1441.68723934317	1733.37820455142	1684.11073479879	1684.90106440716	-0.0208036684679669	0.850588392078895	-0.111263959100801	0.289739649642397	-0.0904602906328346	0.384858048556682	DSL1	Peripheral membrane protein needed for Golgi-to-ER retrograde traffic mediates Sey1p-independent homotypic ER fusion forms Dsl1 tethering complex with Sec39p and Tip20p that forms a stable complex with ER SNAREs Sec20p, Ufe1p and Use1p and is functionally conserved from yeast to mammalian cells
augustus_masked-CBS12357_Chr14_polished-processed-gene-1.29	YNL263C	1356.48371738958	1325.67704181765	1419.69982598983	1351.82179849106	1348.39441572948	1289.93068783337	1197.29233964614	1263.77439376527	1326.01192127647	0.114476552835463	0.182995199878667	0.0750286647405087	0.413964443149036	-0.0394478880949546	0.673171099158526	YIF1	Integral membrane protein required for the fusion of ER-derived COPII transport vesicles with the Golgi interacts with Yip1p and Yos1p
augustus_masked-CBS12357_Chr14_polished-processed-gene-1.36	YNL252C	1573.04860695831	1281.25748345443	1550.77629152101	1318.52569507995	1283.47566327526	1320.50850045101	1506.53352167879	1505.28343181523	1362.52680502523	0.0100336728849884	0.927259794514556	-0.155415087847017	0.1278929727778	-0.165448760732006	0.0956045093138009	MRPL17	Mitochondrial ribosomal protein of the large subunit
maker-CBS12357_Chr14_polished-augustus-gene-1.86	YNL265C	2179.43029775075	2179.51966368828	2124.67865411703	2786.40819688974	3019.25411004305	3066.84135439224	2072.11936776482	2091.54201273041	1931.1157091131	0.088097484778802	0.271231136874821	0.536627696082491	3.15391064268489e-13	0.448530211303689	8.39617286345043e-10	IST1	Protein with positive role in the multivesicular body sorting pathway functions and forms a complex with Did2p recruitment to endosomes is mediated by the Vps2p-Vps24p subcomplex of ESCRT-III
augustus_masked-CBS12357_Chr14_polished-processed-gene-1.34	YNL255C	2113.47644501846	1829.09870326738	2386.8315851794	3518.92247193416	4412.34668320003	4729.36835152953	2998.82567313239	2885.20339349765	3137.15015521506	-0.501077675208611	6.14402495813791e-06	0.479662326785532	2.08298306491886e-05	0.980740001994143	1.47232940371481e-19	GIS2	Translational activator for mRNAs with internal ribosome entry sites associates with polysomes and binds to a specific subset of mRNAs localizes to RNA processing bodies (P bodies) and to stress granules
augustus_masked-CBS12357_Chr14_polished-processed-gene-1.30	YNL260C	537.474680475118	367.201682469221	488.879790359566	615.502254485374	665.151152194892	659.121738647076	516.758291028242	484.861656543056	500.77554855445	-0.104986207538173	0.45626806307599	0.359505438678986	0.006410348811841	0.464491646217159	0.000278756051025486	LTO1	Essential protein that forms a complex with Rli1p and Yae1p ortholog of human ORAOV1, which is overexpressed in solid tumors inviability of null mutant under standard conditions is complemented by overexpression of ORAOV1
augustus_masked-CBS12357_Chr14_polished-processed-gene-1.31	YNL259C	187.033313718448	154.974903622763	271.895100797802	187.409496342533	140.479923343561	214.044688323535	100.706832306685	120.754519024982	106.414804067821	0.843083303314313	4.52078746719297e-05	0.671068760806547	0.00185041642229846	-0.172014542507766	0.445044376648846	ATX1	Cytosolic copper metallochaperone transports copper to the secretory vesicle copper transporter Ccc2p for eventual insertion into Fet3p, which is a multicopper oxidase required for high-affinity iron uptake human homolog ATOX1 can complement yeast atx1 mutant
augustus_masked-CBS12357_Chr14_polished-processed-gene-2.16	YNL212W	6351.25757953382	7426.95015832909	6957.68049468252	3959.38235420112	3802.53610686776	3494.93073103931	2434.25706777674	2313.69345612751	2298.35111138636	1.54203494388193	1.51866850892229e-88	0.669362321413187	6.34227511937624e-17	-0.87267262246874	2.35465509949383e-29	VID27	Cytoplasmic protein of unknown function possibly involved in vacuolar protein degradation not essential for proteasome-dependent degradation of fructose-1,6-bisphosphatase (FBPase)
augustus_masked-CBS12357_Chr14_polished-processed-gene-2.26	YNL189W	2601.73183240978	2681.95422384106	2386.8315851794	3595.02785115955	3899.38211462733	3398.66724687264	3822.79066473254	3919.4520220933	3839.27920558412	-0.589396084207724	7.58050981784616e-15	-0.0875795090359006	0.306751163358181	0.501816575171823	5.53192998732137e-11	SRP1	Karyopherin alpha homolog forms a dimer with karyopherin beta Kap95p to mediate import of nuclear proteins, binds the nuclear localization signal of the substrate during import involved in cotranslational protein degradation
augustus_masked-CBS12357_Chr14_polished-processed-gene-2.0	YNL239W	6295.14758541828	5640.296810831	5927.66745810974	8173.71772880732	6892.03017858259	7942.30369953942	7836.82258677475	7839.82583440816	8212.71899629298	-0.415381341606482	1.21480263530089e-07	-0.053612983945628	0.56102740295889	0.361768357660854	4.9815648351673e-06	YNL239W	NA
augustus_masked-CBS12357_Chr14_polished-processed-gene-2.11	YNL220W	7842.60215997302	8147.53410511009	7429.73290095362	7894.03046015399	8818.307915339	8615.01557712767	7944.65010419403	7799.26706465932	8141.7757935811	-0.0282523861168045	0.7259692503711	0.0838244344462455	0.27707912983109	0.11207682056305	0.129325732582535	ADE12	Adenylosuccinate synthase catalyzes the first step in synthesis of adenosine monophosphate from inosine 5'monophosphate during purine nucleotide biosynthesis exhibits binding to single-stranded autonomously replicating (ARS) core sequence
augustus_masked-CBS12357_Chr14_polished-processed-gene-2.24	YNL191W	248.065237142362	189.523449016372	249.753805944561	296.810978979037	238.390172946649	291.05547565687	237.017090176339	270.084534918471	325.504106560392	-0.263925408969823	0.11491820154706	-0.00950050580081962	0.965420419864584	0.254424903169003	0.133023450311262	DUG3	Component of glutamine amidotransferase (GATase II) forms a complex with Dug2p to degrade glutathione (GSH) and other peptides containing a gamma-glu-X bond in an alternative pathway to GSH degradation by gamma-glutamyl transpeptidase (Ecm38p)
augustus_masked-CBS12357_Chr14_polished-processed-gene-2.21	YNL202W	61.0319234239145	76.006799865941	85.0225722364463	81.8132826672986	72.3684453588042	95.1309725882377	23.3965367985227	40.5587697488488	27.125342213366	1.12221232330802	1.49617686090644e-05	1.27013088081814	1.43850025793086e-06	0.147918557510124	0.593038055671663	SPS19	Peroxisomal 2,4-dienoyl-CoA reductase auxiliary enzyme of fatty acid beta-oxidation homodimeric enzyme required for growth and sporulation on petroselineate medium
augustus_masked-CBS12357_Chr14_polished-processed-gene-2.22	YNL193W	1626.20544348882	1414.51615854407	1591.51627405098	2371.63388011134	2099.74915724883	2266.15566844123	1872.74018461219	1922.85440218406	2161.68111792671	-0.358054335246029	6.8640837460337e-05	0.175918737231148	0.0655916126472358	0.533973072477177	1.78916144797692e-09	YNL193W	Putative protein of unknown function exhibits a two-hybrid interaction with Yhr151cp in a large-scale analysis
augustus_masked-CBS12357_Chr14_polished-processed-gene-2.25	YNL190W	1108.41848024722	1128.25678242559	1091.12301036773	1576.33266720597	1472.91071142037	1417.90449619611	1656.06790904326	1853.7201355667	1867.47548315097	-0.685169976203321	7.39886730529393e-17	-0.264226104332061	0.00226727524386531	0.42094387187126	6.18059725058214e-07	YNL190W	Hydrophilin essential in desiccation-rehydration process cell wall protein contains a putative GPI-attachment site
augustus_masked-CBS12357_Chr14_polished-processed-gene-2.23	YNL192W	3048.6430136107	3202.15660733912	2900.5096257746	2542.87098336848	2230.65090400079	2205.00004320594	2763.8430644168	2934.05827524059	2874.24299222398	0.0931432983920755	0.277701805021786	-0.293245033825389	0.000398978770022831	-0.386388332217464	1.40164104833901e-06	CHS1	Chitin synthase I requires activation from zymogenic form in order to catalyze the transfer of N-acetylglucosamine (GlcNAc) to chitin required for repairing the chitin septum during cytokinesis
augustus_masked-CBS12357_Chr14_polished-processed-gene-2.29	YNL186W	703.835891098369	626.809323569773	720.034908627404	820.986778393938	883.320730114816	759.91526912747	873.809787388306	1101.53931476987	936.86758875395	-0.497169587745301	5.25579572119875e-06	-0.237198803499302	0.0411938886773304	0.259970784246	0.0228579537551647	UBP10	Ubiquitin-specific protease, deubiquitinates Ub-protein moieties interacts with proteins that function in rRNA production and ribosome biogenesis via its intrinsically disordered regions stabilizes Rpa190p by deubiquitination
augustus_masked-CBS12357_Chr14_polished-processed-gene-2.27	YNL188W	811.133950021058	837.061899822311	814.799650599277	570.790344190455	600.23239974067	661.386761803938	509.637605915648	445.224677015772	456.957688055936	0.790596155270051	3.24585683169392e-15	0.368935935022407	0.000611154572825728	-0.421660220247644	3.31432713380456e-05	KAR1	Protein involved in karyogamy and spindle pole body duplication involved in karyogamy during mating involved in spindle pole body duplication during mitosis
augustus_masked-CBS12357_Chr14_polished-processed-gene-2.28	YNL187W	841.649911733015	814.358569992225	725.348819392182	729.660323323465	622.581478454419	685.169504950998	720.206437102352	816.706136306365	777.245382652219	0.0394441983515292	0.73966401955421	-0.180421019435593	0.1086362234959	-0.219865217787122	0.0420009895962397	SWT21	Protein involved in mRNA splicing contains a consensus nuclear export signal (NES) sequence similar to the consensus sequence recognized by Crm1p interacts genetically with Prp40p and Tgs1p
augustus_masked-CBS12357_Chr14_polished-processed-gene-2.7	YNL233W	660.522913184623	683.074097496508	597.814961037513	605.9890820822	541.69909834752	569.653323950995	726.309881484576	775.225576335951	737.600651724992	-0.204041876857906	0.0471408944271464	-0.376464095463154	0.00026515720358956	-0.172422218605248	0.106338598386059	BNI4	Targeting subunit for Glc7p protein phosphatase localized to the bud neck, required for localization of chitin synthase III to the bud neck via interaction with the chitin synthase III regulatory subunit Skt5p phosphorylation by Slt2p and Kss1p involved in regulating Bni4p in septum assembly
augustus_masked-CBS12357_Chr14_polished-processed-gene-2.9	YNL223W	757.977113490551	891.352471155126	863.510499276407	715.390564718704	626.838445828466	711.21727125492	810.740862105332	741.119338138056	702.129050369052	0.154490466995258	0.161632560471874	-0.13192800174722	0.256088878672535	-0.286418468742478	0.00770020437599452	ATG4	Conserved cysteine protease required for autophagy cleaves Atg8p to a form required for autophagosome and Cvt vesicle generation
augustus_masked-CBS12357_Chr14_polished-processed-gene-2.18	YNL209W	1932.34944647007	1488.54875581609	1588.85931866859	5429.16749049155	6603.62063899088	6348.85990868644	4167.63527232816	3864.14460879941	4204.42804307174	-1.26796255704289	2.76012831009814e-38	0.578270865342154	8.31838422323398e-09	1.84623342238504	2.05121488982696e-80	SSB2	Cytoplasmic ATPase that is a ribosome-associated molecular chaperone functions with J-protein partner Zuo1p may be involved in the folding of newly-synthesized polypeptide chains
augustus_masked-CBS12357_Chr14_polished-processed-gene-2.20	YNL207W	212.627346122025	280.336768336717	264.809886444765	234.024041118087	332.04345517569	334.090915637263	227.861923603004	285.754968685071	261.863880598264	-0.0324485284846712	0.864937493325389	0.202599728721171	0.258051624988082	0.235048257205843	0.175103918645431	RIO2	Essential serine kinase involved in the processing of 20S pre-rRNA involved in the processing of the 20S pre-rRNA into mature 18S rRNA has similarity to Rio1p
augustus_masked-CBS12357_Chr14_polished-processed-gene-2.3	YNL236W	895.791134125197	793.629442756059	883.880490541389	1026.4713023025	987.616430778975	851.648706980414	919.585620254981	918.103060678487	892.006445862614	-0.0837191441543547	0.436788472288202	0.0702717444326815	0.534988956679695	0.153990888587036	0.138054516026587	SIN4	Subunit of the RNA polymerase II mediator complex associates with core polymerase subunits to form the RNA polymerase II holoenzyme contributes to both postive and negative transcriptional regulation
augustus_masked-CBS12357_Chr14_polished-processed-gene-2.14	YNL216W	2768.09304303303	3017.56866480755	2379.74637082637	2578.06972126022	2374.32355287489	2238.97539055888	2289.80888406412	2275.90005704336	2446.49721116705	0.216476554910647	0.0249848885075874	0.036474669451048	0.752627475622125	-0.180001885459599	0.067501330636057	RAP1	Essential DNA-binding transcription regulator that binds many loci involved in transcription activation, repression, chromatin silencing, telomere length maintenance relocalizes to cytosol under hypoxia
augustus_masked-CBS12357_Chr14_polished-processed-gene-2.10	YNL222W	756.992727628875	535.996004249428	768.745757304535	733.465592284735	764.125643641492	913.936843794141	856.516694972007	769.694835006563	826.279655114842	-0.242840028168038	0.0737255448883812	-0.0243598922318678	0.885028508632331	0.21848013593617	0.114128620896762	SSU72	Phosphatase and transcription/RNA-processing factor associates with TFIIB and cleavage/polyadenylation factor Pta1p exhibits phosphatase activity on serine-5 and serine-7 of the RNA polymerase II C-terminal domain
augustus_masked-CBS12357_Chr14_polished-processed-gene-2.17	YNL210W	37.4066627436896	17.7678233452849	51.3678040595196	28.5395172095228	34.0557389923785	27.1802778823536	23.3965367985227	23.9665457606834	22.952212642079	0.481940874565039	0.167841368535364	0.276554264903356	0.463651862382146	-0.205386609661684	0.583913632411395	MER1	mRNA-binding protein required for meiosis-specific mRNA splicing required for chromosome pairing and meiotic recombination Mer1p regulon embraces four essential meiotic pre-mRNAs: REC107, HFM1, AMA1 and SPO22
augustus_masked-CBS12357_Chr14_polished-processed-gene-2.1	YNL238W	1090.69953473705	1058.17259034141	1126.54908213291	883.773716254888	807.759559225476	761.047780705902	607.292716031221	731.901435922408	817.933395972268	0.591901714585661	5.05140792017773e-08	0.18278478609138	0.128603986883125	-0.40911692849428	0.000211893109860317	KEX2	Kexin, a subtilisin-like protease (proprotein convertase) a calcium-dependent serine protease involved in the activation of proproteins of the secretory pathway
augustus_masked-CBS12357_Chr14_polished-processed-gene-2.12	YNL218W	517.786963241598	636.680336539376	617.299300508365	546.056095942202	557.662726000197	582.11095131374	437.413514059338	520.811475184081	520.597914018064	0.255390848643197	0.0320687740788486	0.184152593288275	0.145463485464253	-0.0712382553549223	0.585888383637557	MGS1	Protein with DNA-dependent ATPase and ssDNA annealing activities involved in maintenance of genome interacts functionally with DNA polymerase delta
augustus_masked-CBS12357_Chr14_polished-processed-gene-2.15	YNL215W	3533.94524341699	3463.7384510336	3421.27288072283	3394.29991345257	3915.34574228001	3710.10793094127	2408.82604951747	2251.01172106111	2269.13920438735	0.583431323868266	3.10517524873673e-15	0.663351827492095	5.29213682843214e-19	0.0799205036238288	0.328430282552759	IES2	Protein that associates with the INO80 chromatin remodeling complex associates with the INO80 complex under low-salt conditions essential for growth under anaerobic conditions
augustus_masked-CBS12357_Chr14_polished-processed-gene-2.2	YNL237W	531.568365305062	620.886715788011	581.873228743179	555.569268345376	443.788848744432	502.835140823542	492.344513499348	451.677208566725	508.078525304202	0.251863905872315	0.0352959694693654	0.0499598464893881	0.726856152130638	-0.201904059382927	0.0993645191366869	YTP1	Probable type-III integral membrane protein of unknown function has regions of similarity to mitochondrial electron transport proteins
augustus_masked-CBS12357_Chr14_polished-processed-gene-2.6	YNL234W	1606.5177262553	1822.18899418866	1630.48495299268	6242.54373096294	5492.55215436454	5951.34834465702	2098.56762675445	1821.45747781194	1549.27435334033	-0.11087914297379	0.319852152037667	1.66696202770774	6.2821039831555e-65	1.77784117068153	9.77344123016102e-74	YNL234W	Protein of unknown function with similarity to globins has a functional heme-binding domain mutant has aneuploidy tolerance
augustus_masked-CBS12357_Chr14_polished-processed-gene-2.13	YNL217W	438.051708445838	421.492253802036	385.258530446397	397.650606452684	375.677370759675	394.114029294128	855.499454241636	789.052429659423	791.851336151724	-0.95441932037156	3.17206416498868e-21	-1.04371587734365	2.98574377812832e-24	-0.0892965569720898	0.45736389013863	YNL217W	Putative protein of unknown function weak sequence similarity to bis (5'-nucleotidyl)-tetraphosphatases (GFP)-fusion protein localizes to the vacuole
augustus_masked-CBS12357_Chr14_polished-processed-gene-2.8	YNL232W	1130.07496920409	1218.08300044898	1237.25555639912	1095.91746084567	1117.45393568742	995.477677441202	901.275287108311	872.935339821814	741.773781296279	0.503220419874346	2.04436221621945e-07	0.345655153413595	0.000659346936199975	-0.157565266460751	0.12535003366714	CSL4	Exosome non-catalytic core component involved in 3'-5' RNA processing and degradation in both the nucleus and the cytoplasm predicted to contain an S1 RNA binding domain
augustus_masked-CBS12357_Chr14_polished-processed-gene-2.36	YNL221C	318.941019183037	264.543147585353	255.953368503468	371.965040964113	337.364664393249	344.283519843146	314.327385684501	340.140591757391	413.139827557421	-0.336640259695217	0.0182651035195167	-0.016860179207756	0.925950694009865	0.319780080487461	0.0272563112140728	POP1	Subunit of RNase MRP, nuclear RNase P and telomerase complexes RNase MRP cleaves pre-rRNA, nuclear RNase P cleaves tRNA precursors to generate mature 5' ends and facilitates turnover of nuclear RNAs, while telomerase replenishes telomeric DNA binds to the RPR1 RNA subunit in RNase P
augustus_masked-CBS12357_Chr14_polished-processed-gene-2.42	YNL201C	446.911181200923	454.066596601725	472.052406271103	535.59160629871	472.523378519251	579.845928156878	561.516883164546	568.744566705448	588.411269551479	-0.317589971705021	0.00384574516936916	-0.112559515158175	0.351697595275429	0.205030456546846	0.0734719816140457	PSY2	Subunit of protein phosphatase PP4 complex Pph3p and Psy2p form the active complex, Psy4p may provide additional substrate specificity regulates recovery from the DNA damage checkpoint, the gene conversion- and single-strand annealing-mediated pathways of meiotic double-strand break repair and efficient Non-Homologous End-Joining (NHEJ) pathway
augustus_masked-CBS12357_Chr14_polished-processed-gene-2.37	YNL219C	1607.50211211697	1881.41507200628	1698.68014114067	2210.8612664977	2077.40007853509	1993.22037803927	1779.1540374181	1807.63062448847	1722.45923054874	-0.0333665248904464	0.729480736717834	0.240378474716811	0.00571602232772485	0.273744999607257	0.00122857902471877	ALG9	Mannosyltransferase, involved in N-linked glycosylation catalyzes the transfer of both the seventh mannose residue on B-arm and ninth mannose residue on the C-arm from Dol-P-Man to lipid-linked oligosaccharides human homolog ALG9 can complement yeast null mutant
augustus_masked-CBS12357_Chr14_polished-processed-gene-2.5	YNL240C	2040.63189125443	2132.13880143419	1914.7791789083	1789.42772903708	1613.39063476393	1753.12792341181	1562.48176184917	1254.55649154962	1413.6476422735	0.518435822865389	1.81931184196376e-08	0.282285686129488	0.00380153977905192	-0.236150136735901	0.0136013445045644	NAR1	Subunit of the cytosolic iron-sulfur (FeS) protein assembly machinery required for maturation of cytosolic and nuclear FeS proteins and for normal resistance to oxidative stress deficiency results in shortened lifespan and sensitivity to paraquat
augustus_masked-CBS12357_Chr14_polished-processed-gene-2.31	YNL230C	435.09855086081	471.83441994701	404.742869917249	421.433537460619	417.182802656636	485.847467147071	373.327348045993	409.274858374747	471.56364155544	0.0629243462092012	0.656111913933823	0.0761663956378437	0.602466589580457	0.0132420494286425	0.928939541690055	ELA1	Elongin A F-box protein that forms a heterodimer with Elc1p and is required for ubiquitin-dependent degradation of the RNA Polymerase II subunit Rpo21p subunit of the Elongin-Cullin-Socs (ECS) ligase complex
augustus_masked-CBS12357_Chr14_polished-processed-gene-2.30	YNL231C	3046.67424188735	2937.61345975377	2921.76526883371	2918.64129329386	3572.6598686692	3433.77510580401	2522.75701131897	2616.04064880075	2378.68385563364	0.241541930247727	0.00556382118711945	0.395691008067138	5.41021726815117e-06	0.154149077819411	0.0864183801063946	PDR16	Phosphatidylinositol transfer protein (PITP) controlled by the multiple drug resistance regulator Pdr1p localizes to lipid particles and microsomes
augustus_masked-CBS12357_Chr14_polished-processed-gene-2.32	YNL229C	3204.17597975551	3282.11181239291	3343.33552283942	2674.15276253228	2827.69057821092	2669.32979036281	3385.3771506732	3041.90773116366	3029.69206875442	0.0554977486593706	0.494653952270958	-0.209042422756581	0.00649919351253516	-0.264540171415951	0.000370106726282411	URE2	Nitrogen catabolite repression transcriptional regulator inhibits GLN3 transcription in good nitrogen source role in sequestering Gln3p and Gat1p to the cytoplasm
augustus_masked-CBS12357_Chr14_polished-processed-gene-2.43	YNL200C	1323.0145980926	1172.6763407888	1355.04724501836	2446.78794209642	2185.95274657329	2351.09403682359	2564.46388126417	2742.32590915512	2413.11217459676	-0.991707419960602	8.25508441790085e-32	-0.14308554579015	0.124470108927932	0.848621874170452	2.25738189641138e-23	NNR1	NADHX epimerase catalyzes isomerization of (R)- and (S)-NADHX homologous to AIBP in mammals and the N- terminal domain of YjeF in E.coli
augustus_masked-CBS12357_Chr14_polished-processed-gene-2.38	YNL213C	1436.21897218534	1586.27178421516	1703.99405190544	664.97075098188	631.095413202513	641.001553392173	569.65480900751	572.431727591707	536.24714991039	1.47375105653256	4.17987418605539e-58	0.203626119425236	0.0541748992377148	-1.27012493710732	1.00262683575876e-43	RRG9	Protein of unknown function null mutant lacks mitochondrial DNA and cannot grow on glycerol the authentic, non-tagged protein is detected in highly purified mitochondria in high-throughput studies
augustus_masked-CBS12357_Chr14_polished-processed-gene-2.39	YNL211C	294.331372641136	308.962705948565	284.294225915617	232.121406637452	239.454414790161	276.332825137262	217.689516299299	210.168170516762	180.487853958166	0.526945968833314	0.000183239446938575	0.285337486529782	0.0614398605231653	-0.241608482303532	0.0991607731972484	MRX7	Protein that associates with mitochondrial ribosome green fluorescent protein (GFP)-fusion protein localizes to mitochondria YNL211C is not an essential gene
augustus_masked-CBS12357_Chr14_polished-processed-gene-2.4	YNL241C	11125.5290086626	10012.168455068	9432.19160748076	5962.85646230962	5724.55687625012	6280.90921398055	8931.37361265347	8704.46506223589	9054.64788730015	0.194063242728508	0.0118085752439692	-0.565939064720992	5.22542563052767e-14	-0.7600023074495	6.20546079599343e-25	ZWF1	Glucose-6-phosphate dehydrogenase (G6PD) catalyzes the first step of the pentose phosphate pathway involved in adapting to oxidative stress
augustus_masked-CBS12357_Chr14_polished-processed-gene-2.45	YNL197C	1288.56109293394	1497.43266748873	1229.28469025195	1016.00681265901	926.954645698801	755.385222813745	777.171918003103	779.834527443775	859.664691685139	0.717942581276533	1.79351066278742e-10	0.157559063353746	0.215260537292346	-0.560383517922788	8.32556354106161e-07	WHI3	RNA binding protein that sequesters CLN3 mRNA in cytoplasmic foci regulates genes involved in the cell cycle, sister chromatid cohesion, and stress response acts as a cytoplasmic retention factor for Cdc28p and associated cyclins
augustus_masked-CBS12357_Chr14_polished-processed-gene-2.44	YNL199C	1803.39489859051	1686.95611650511	1509.15065719692	1307.10988819614	1450.56163270662	1335.23115097062	1456.68872589063	1442.60169674883	1300.97314384875	0.247349723098975	0.00821511301515827	-0.0373452535395438	0.741380995433135	-0.284694976638518	0.00240203700323343	GCR2	Transcriptional activator of genes involved in glycolysis interacts and functions with the DNA-binding protein Gcr1p
augustus_masked-CBS12357_Chr14_polished-processed-gene-2.50	YNL183C	1760.08192067676	1735.32408005616	1559.63280946231	1499.27597074026	1443.11193980204	1509.63793404906	1669.29203853808	1837.12791157854	1922.76944997052	-0.102330648321543	0.260939199044243	-0.283102395397336	0.0013706047680617	-0.180771747075793	0.0424423088113876	NPR1	Protein kinase stabilizes several plasma membrane amino acid transporters by antagonizing their ubiquitin-mediated degradation phosphorylates Aly2p
augustus_masked-CBS12357_Chr14_polished-processed-gene-2.40	YNL206C	309.097160566277	307.975604651605	315.292038710155	319.642592746655	346.942840984856	342.018496686283	352.982533438582	376.090410398416	348.456319202471	-0.204827902572128	0.0979357907724171	-0.095116472216459	0.482923818284933	0.109711430355669	0.402980474102603	RTT106	Histone chaperone involved in regulation of chromatin structure in both transcribed and silenced chromosomal regions affects transcriptional elongation
augustus_masked-CBS12357_Chr14_polished-processed-gene-2.35	YNL224C	1644.90877486066	1859.69884347315	1715.50752522913	1313.76910887836	1294.11808171038	1191.40218050983	1439.39563347433	1248.10395999867	1342.70443956162	0.369254464519468	2.82359812462591e-05	-0.0830306104049644	0.410578091728603	-0.452285074924433	2.90802319746699e-07	SQS1	Protein that stimulates the ATPase and helicase activities of Prp43p acts with Prp43p to stimulate 18s rRNA maturation by Nob1p overexpression antagonizes the suppression of splicing defects by spp382 mutants
augustus_masked-CBS12357_Chr14_polished-processed-gene-2.48	YNL194C	4056.65413596696	4247.49688082005	4132.45127140894	5702.19553846265	4133.51532019993	5111.02475346092	3713.94590658289	3753.52978221165	3919.61194983139	0.125365883996001	0.230631768466224	0.386997362778613	0.000111328930970022	0.261631478782612	0.00917610619441643	YNL194C	Integral membrane protein required for sporulation and plasma membrane sphingolipid content similar to SUR7
augustus_masked-CBS12357_Chr14_polished-processed-gene-2.46	YNL196C	311.065932289629	346.472555233056	263.924234650635	272.076730730784	283.088330374146	218.57473463726	243.120534558562	257.179471816564	236.825103170542	0.309236495532959	0.0410509735676389	0.0688162375121214	0.701315359522174	-0.240420258020838	0.121602768924063	SLZ1	Sporulation-specific protein with a leucine zipper motif subunit of the MIS complex which controls mRNA methylation during during the induction of sporulation
augustus_masked-CBS12357_Chr14_polished-processed-gene-2.33	YNL227C	489.239773252992	491.576445886216	501.278915477381	450.92437191046	469.330652988716	498.305094509817	499.465198611942	559.526664489801	474.693488733906	-0.0495916620845997	0.689783976962503	-0.112915781381674	0.355204899345604	-0.0633241192970746	0.612143615836682	JJJ1	Co-chaperone that stimulates the ATPase activity of Ssa1p required for a late step of ribosome biogenesis associated with the cytosolic large ribosomal subunit
augustus_masked-CBS12357_Chr14_polished-processed-gene-2.41	YNL204C	13.7814020634646	0	18.5986876767226	5.70790344190455	10.6424184351183	3.3975347352942	10.1724073037055	9.21790221564746	16.6925182851483	-0.0764776761969731	0.876402001099948	-0.418057177619564	0.353459877760943	-0.341579501422591	0.436439790167682	SPS18	Protein of unknown function, contains a putative zinc-binding domain expressed during sporulation SPS18 has a paralog, GCS1, that arose from the whole genome duplication
augustus_masked-CBS12357_Chr14_polished-processed-gene-2.34	YNL225C	486.286615667964	427.414861583798	424.227209388102	441.411199507285	472.523378519251	399.776587186285	575.758253389734	471.95659344115	499.732266161628	-0.205132782026048	0.101818529269228	-0.229624836005494	0.0755767660635542	-0.0244920539794464	0.863611871361319	CNM67	Component of the spindle pole body outer plaque required for spindle orientation and mitotic nuclear migration CNM67 has a paralog, ADY3, that arose from the whole genome duplication
maker-CBS12357_Chr14_polished-snap-gene-2.107	YNL195C	10625.4609909312	9288.62320439616	10789.8958078815	14174.6268807296	9999.61636163712	12513.1204300886	13394.0086967891	11562.0147490866	12112.5085806608	-0.266878467210849	0.015849983560279	-0.0145399763425383	0.91905401757109	0.25233849086831	0.0242152863913905	YNL195C	Protein of unknown function shares a promoter with YNL194C the authentic, non-tagged protein is detected in highly purified mitochondria in high-throughput studies
augustus_masked-CBS12357_Chr14_polished-processed-gene-2.49	YNL185C	1000.13603546286	1224.00560823074	1220.42817231066	1201.51367452091	1116.38969384391	1231.04008575493	939.930434862392	958.661830427336	884.703469112862	0.303021275118242	0.00239158155689717	0.344995174405016	0.000705584259905331	0.0419738992867745	0.713851936311596	MRPL19	Mitochondrial ribosomal protein of the large subunit
maker-CBS12357_Chr14_polished-snap-gene-2.105	YNL208W	20016.5021113206	19667.9933419334	19307.2091120263	19521.0297713136	18482.6880962699	19283.2746459515	20804.6074175386	19000.8618371141	17971.5824987478	0.0297815537850846	0.708148076477931	-0.0121890723549158	0.892656916478337	-0.0419706261400004	0.594529805597794	YNL208W	Protein of unknown function may interact with ribosomes, based on co-purification experiments authentic, non-tagged protein is detected in purified mitochondria in high-throughput studies
augustus_masked-CBS12357_Chr14_polished-processed-gene-3.25	YNL126W	251.01839472739	241.839817755267	259.495975679987	247.342482482531	219.233819763436	231.032362000006	256.34466405338	276.537066469424	342.196624845541	-0.20969325675849	0.165168894140937	-0.31443543572434	0.0401004306024148	-0.10474217896585	0.519015841631834	SPC98	Component of the microtubule-nucleating Tub4p (gamma-tubulin) complex interacts with Spc110p at the spindle pole body (SPB) inner plaque and with Spc72p at the SPB outer plaque
augustus_masked-CBS12357_Chr14_polished-processed-gene-3.16	YNL142W	4590.19127299538	4399.51048055193	4383.97638094176	4841.25343597538	2693.59610592843	5329.59948809818	1841.2057219707	1796.56914182969	1894.60082536434	1.15895860376355	5.07488651143482e-07	1.10777300018936	2.60249155267695e-06	-0.0511856035741904	0.852490566856823	MEP2	Ammonium permease involved in regulation of pseudohyphal growth belongs to a ubiquitous family of cytoplasmic membrane proteins that transport only ammonium (NH4+) expression is under the nitrogen catabolite repression regulation
maker-CBS12357_Chr14_polished-augustus-gene-3.100	YHR141C	2045.55382056281	1483.61324933129	2391.25984415005	4125.86287125667	4823.1440347956	5534.58408379426	3477.94605713692	3219.81324392566	3836.14935840565	-0.780732356134652	5.65954069674949e-05	0.432437721661972	0.0356064272502189	1.21317007779662	2.2990934473314e-10	RPL42A	Ribosomal 60S subunit protein L42A homologous to mammalian ribosomal protein L36A, no bacterial homolog RPL42A has a paralog, RPL42B, that arose from the whole genome duplication
augustus_masked-CBS12357_Chr14_polished-processed-gene-3.0	YNL181W	657.569755599595	649.512653399859	674.866667126792	574.595613151725	727.94142096209	696.494620735312	698.844381764571	638.800623544369	658.311189870537	-0.00945035609088364	0.940301869188774	0.000793853152550198	0.99560728274059	0.0102442092434338	0.935945804580784	PBR1	Putative oxidoreductase required for cell viability
augustus_masked-CBS12357_Chr14_polished-processed-gene-3.14	YNL152W	626.069408025962	734.403364938443	602.243220008161	675.435240625372	655.572975603285	627.411414450996	559.482401703805	565.057405819189	587.367987158657	0.193274007953222	0.0782854525302056	0.191604990415736	0.0925358809091111	-0.0016690175374864	0.989850578857425	INN1	Essential protein that associates with contractile actomyosin ring required for ingression of the plasma membrane into the bud neck during cytokinesis C2 domain, a membrane targeting module, is required for function
augustus_masked-CBS12357_Chr14_polished-processed-gene-3.10	YNL160W	56154.2914793098	64468.5728057723	56823.4191113582	46926.5768303779	42416.4229150074	48255.1858453836	20251.228460217	20251.7311677775	18689.3607850092	1.56922448305595	4.31567758494432e-97	1.20566797124383	2.62800485001452e-57	-0.363556511812121	3.16268367494614e-06	YGP1	Cell wall-related secretory glycoprotein induced by nutrient deprivation-associated growth arrest and upon entry into stationary phase may be involved in adaptation prior to stationary phase entry
augustus_masked-CBS12357_Chr14_polished-processed-gene-3.6	YNL172W	909.572536188662	977.23028399067	804.171829069721	732.514275044417	640.67358979412	605.8936944608	750.723659013469	745.728289245879	772.02897068811	0.241723464336388	0.0253783649607628	-0.191590841598531	0.0960085527140898	-0.433314305934919	4.76237967947176e-05	APC1	Largest subunit of the Anaphase-Promoting Complex/Cyclosome APC/C is a ubiquitin-protein ligase required for degradation of anaphase inhibitors, including mitotic cyclins, during the metaphase/anaphase transition component of the platform domain of the APC/C, based on structural analysis
augustus_masked-CBS12357_Chr14_polished-processed-gene-3.17	YNL141W	224.439976462137	157.936207513644	230.269466473709	264.466192808244	385.255547351281	331.825892480401	395.706644114146	382.54294194937	355.759295952224	-0.850722917921921	9.49545571898092e-08	-0.202590579533612	0.245326521548209	0.648132338388309	7.02947256677718e-05	AAH1	Adenine deaminase (adenine aminohydrolase) converts adenine to hypoxanthine involved in purine salvage
augustus_masked-CBS12357_Chr14_polished-processed-gene-3.1	YNL178W	5513.5452112475	4031.32169678575	4980.90569018514	10554.8647813218	15109.0414523374	14934.4301847749	13517.0948251639	13324.4776527184	14936.6740180293	-1.45172543174055	9.40980712987983e-18	-0.0394679968951558	0.857059125452488	1.4122574348454	8.63639227890582e-17	RPS3	Protein component of the small (40S) ribosomal subunit has apurinic/apyrimidinic (AP) endonuclease activity essential for viability
snap_masked-CBS12357_Chr14_polished-processed-gene-3.57	YNL162W-A	30.5159617119573	9.87101296960272	25.6839020297598	45.6632275352364	45.7623992710085	54.3605557647073	36.62066629334	36.8716088625898	22.952212642079	-0.432300572228339	0.20532513089548	0.490238074627763	0.156947349885602	0.922538646856102	0.0049413032847323	YNL162W-A	Putative protein of unknown function identified by homology
augustus_masked-CBS12357_Chr14_polished-processed-gene-3.13	YNL155W	13811.9180251765	13757.2307757353	13941.0448913948	21247.6705624897	21387.0040872137	21707.9819353731	8798.11507697492	8414.101142443	8272.18609268382	0.700294148830186	6.66402777269629e-36	1.32946437707085	9.12976578556103e-128	0.629170228240659	1.54539704197652e-29	CUZ1	Protein with a role in the ubiquitin-proteasome pathway interacts with ubiquitinated protein, Cdc48p and the proteasomal regulatory particle may protect cells from trivalent metalloid induced proteotoxicity
augustus_masked-CBS12357_Chr14_polished-processed-gene-3.7	YNL165W	211.642960260349	219.13648792518	205.471216238078	292.054392777449	323.529520427595	287.657940921576	267.534312087456	217.54249228928	250.387774277225	-0.201504082544316	0.174632731443919	0.289611065528649	0.0481519886968687	0.491115148072965	0.000455887517535526	YNL165W	Putative protein of unknown function YNL165W is not an essential gene
augustus_masked-CBS12357_Chr14_polished-processed-gene-3.19	YNL136W	1575.01737868167	1747.16929561968	1435.64155828416	963.684364441552	1079.14122932099	1174.41450683336	1329.53363459431	1300.64600262786	1297.84329667028	0.272155577174131	0.00590045546471534	-0.284844675045149	0.00556617207102406	-0.55700025221928	9.88232594060859e-09	EAF7	Subunit of the NuA4 histone acetyltransferase complex NuA4 acetylates the N-terminal tails of histones H4 and H2A
augustus_masked-CBS12357_Chr14_polished-processed-gene-3.20	YNL132W	126.001390294533	138.194181574438	125.76255476641	181.701592900628	256.48228428635	192.526968333338	152.586109555583	136.424952791582	135.62671106683	-0.116883017806592	0.557324104459908	0.543911385501849	0.00245226671326887	0.660794403308441	0.000159325193300919	KRE33	Protein required for biogenesis of the small ribosomal subunit heterozygous mutant shows haploinsufficiency in K1 killer toxin resistance essential gene
augustus_masked-CBS12357_Chr14_polished-processed-gene-3.18	YNL138W	2444.23009454161	2496.37918001253	2604.7019265353	2598.99870054721	2574.40101945511	2718.02778823536	2719.08447228049	2805.00764422152	3052.6442813965	-0.182966291425701	0.0160204346537184	-0.119162291361071	0.140088292532708	0.0638040000646292	0.439630808218616	SRV2	CAP (cyclase-associated protein) N-terminus binds adenylate cyclase and facilitates activation by RAS N-terminus forms novel hexameric star-shaped shuriken structures that directly catalyze cofilin-mediated severing of actin filaments
augustus_masked-CBS12357_Chr14_polished-processed-gene-3.9	YNL161W	1100.54339335381	1112.46316167423	956.50393766002	1062.62135743456	1102.55454987825	1026.05549005885	1225.77508009652	1296.03705152003	1291.58360231335	-0.26456380767076	0.00332022775269701	-0.253815512630165	0.00640433497129716	0.0107482950405953	0.919281905478734	CBK1	Serine/threonine protein kinase of the the RAM signaling network Ndr/LATS family member binds regulatory subunit Mob2p
augustus_masked-CBS12357_Chr14_polished-processed-gene-3.24	YNL127W	752.070798320495	780.797125895575	681.951881479829	765.810378455527	750.290499675838	748.590153343156	793.447769689032	828.689409186707	886.790033898505	-0.178024400908416	0.0717150287546132	-0.145282728877418	0.162653757450276	0.0327416720309975	0.76858730151157	FAR11	Protein involved in recovery from cell cycle arrest acts in response to pheromone also involved in regulation of intra-S DNA damage checkpoint and autophagy
augustus_masked-CBS12357_Chr14_polished-processed-gene-3.11	YNL158W	432.145393275782	417.543848614195	366.659842769674	349.133427196495	360.777984950509	398.644075607853	386.551477540811	464.582271668632	440.265169770787	-0.0862762695997557	0.527508310435829	-0.217251707808379	0.103333478377941	-0.130975438208624	0.332382950088997	PGA1	Essential component of GPI-mannosyltransferase II complex is responsible for second mannose addition to GPI precursors as a partner of Gpi18p required for maturation of Gas1p and Pho8p
augustus_masked-CBS12357_Chr14_polished-processed-gene-3.12	YNL157W	3990.70028323467	4183.33529651763	4146.62170011501	4253.33938145921	4597.52476397109	5011.36373455895	3722.08383242586	3365.45609893289	3153.84267350021	0.263806273940674	0.00194607070240089	0.431732681655763	3.76642280930496e-07	0.167926407715088	0.0553658213055282	IGO1	Protein required for initiation of G0 program prevents degradation of nutrient-regulated mRNAs via the 5'-3' mRNA decay pathway phosphorylated by Rim15p
augustus_masked-CBS12357_Chr14_polished-processed-gene-3.23	YNL128W	245.112079557334	252.69793202183	284.294225915617	343.42552375459	263.931977190933	286.525429343145	83.4137398903854	73.7432177251797	97.0252625324247	1.54760438276154	4.80477227315826e-21	1.73454446866925	7.1477577875252e-26	0.186940085907712	0.257511075193462	TEP1	PTEN homolog with no demonstrated inositol lipid phosphatase activity plays a role in normal sporulation homolog of human tumor suppressor gene PTEN/MMAC1/TEP1 and fission yeast ptn1
augustus_masked-CBS12357_Chr14_polished-processed-gene-3.22	YNL129W	315.003475736333	281.323869633678	379.944619681619	338.668937553003	396.962207629911	380.523890352951	284.827404503755	247.961569600917	257.690751026977	0.297593159777638	0.0401447533168094	0.482150134849657	0.000857662164582805	0.184556975072019	0.21336994374857	NRK1	Nicotinamide riboside kinase catalyzes the phosphorylation of nicotinamide riboside and nicotinic acid riboside in salvage pathways for NAD+ biosynthesis
augustus_masked-CBS12357_Chr14_polished-processed-gene-3.21	YNL131W	3461.10068965296	3250.52457089018	3603.71715031354	5536.66633864741	6132.16150231515	6662.56561591194	4948.87615325275	4547.19116297889	4785.53633587346	-0.464275611161639	1.15645115001421e-08	0.356339681092599	1.95554068234506e-05	0.820615292254237	1.06228299467192e-24	TOM22	Component of the TOM (Translocase of Outer Membrane) complex responsible for initial import of mitochondrially directed proteins mediates interaction between TOM and TIM complexes and acts as a receptor for precursor proteins
augustus_masked-CBS12357_Chr14_polished-processed-gene-3.33	YNL163C	778.649216585748	637.667437836336	716.492301450886	683.045778547911	757.740192580421	614.953787088251	794.465010419403	867.404598492426	829.409502293308	-0.220409955502189	0.0486927210191071	-0.272045129554409	0.0173040392246021	-0.0516351740522197	0.682331374633058	RIA1	Cytoplasmic GTPase/eEF2-like factor involved in ribosomal biogenesis with Sdo1p, a guanine nucleotide exchange factor (GEF), promotes release of Tif6p from 60S ribosomal subunits in the cytoplasm so that they can assemble with 40S subunits to generate mature ribosomes required for quality control check of newly made large ribosomal subunits before they are released into the pool of translating ri…
augustus_masked-CBS12357_Chr14_polished-processed-gene-3.48	YNL125C	852.478156211451	940.707536003139	747.490114245423	1096.86877808599	1030.18610451945	962.634841666691	1063.01656323723	1123.66228008743	1216.46727003018	-0.415566261499961	5.82496866177599e-05	-0.136280841688898	0.228571772007441	0.279285419811062	0.00878060178231362	ESBP6	Protein with similarity to monocarboxylate permeases appears not to be involved in transport of monocarboxylates such as lactate, pyruvate or acetate across the plasma membrane
augustus_masked-CBS12357_Chr14_polished-processed-gene-3.30	YNL167C	1454.92230355719	1361.21268850822	1153.1186359568	1309.01252267678	1223.8781200386	1208.38985418631	1438.37839274396	1693.32863701444	1589.96236666038	-0.247649746294357	0.0155195057656566	-0.330531804934535	0.00147792462417521	-0.0828820586401772	0.458640621820348	SKO1	Basic leucine zipper transcription factor of the ATF/CREB family forms a complex with Tup1p and Cyc8p to both activate and repress transcription cytosolic and nuclear protein involved in osmotic and oxidative stress responses
augustus_masked-CBS12357_Chr14_polished-processed-gene-3.43	YNL137C	2016.02224471253	2053.17069767737	1969.68959014434	2716.96203834657	2825.5620945239	2739.54550822556	3239.91172623022	3188.47237639246	2990.04733782719	-0.636772749358747	8.22197639078643e-21	-0.184383600974853	0.0111961289849908	0.452389148383894	6.36619939835893e-11	NAM9	Mitochondrial ribosomal component of the small subunit
augustus_masked-CBS12357_Chr14_polished-processed-gene-3.42	YNL139C	1453.93791769551	1723.47886449264	1543.69107716798	1188.19523315646	1057.85639245076	1058.89832583336	1192.20613599429	1245.33858933397	1328.09848606211	0.322045794306544	0.000586275627259595	-0.184704095005915	0.0673955885887267	-0.50674988931246	4.99400034015589e-08	THO2	Subunit of the THO complex THO is required for efficient transcription elongation and involved in transcriptional elongation-associated recombination required for LacZ RNA expression from certain plasmids
augustus_masked-CBS12357_Chr14_polished-processed-gene-3.31	YNL166C	580.787658388864	451.105292710844	488.879790359566	429.995392623476	393.769482099376	423.559330333344	440.46523625045	496.844929423398	504.948678125737	0.0743186042603325	0.583615744963948	-0.204556158446179	0.121763552915747	-0.278874762706511	0.0269866020591796	BNI5	Linker protein responsible for recruitment of myosin to the bud neck interacts with the C-terminal extensions of septins Cdc11p and Shs1p and binds Myo1p to promote cytokinesis
augustus_masked-CBS12357_Chr14_polished-processed-gene-3.32	YNL164C	463.645740849415	477.757027728772	525.191513918882	526.078433895536	490.615489858952	431.486911382364	490.310032038607	517.124314297822	389.14433252252	0.0681283079788172	0.636739443830557	0.0512046445172206	0.743220214420226	-0.0169236634615966	0.910755610847557	IBD2	Component of the BUB2-dependent spindle checkpoint pathway interacts with Bfa1p and functions upstream of Bub2p and Bfa1p
snap_masked-CBS12357_Chr14_polished-processed-gene-3.52	YNL180C	1999.28768506404	1899.18289535156	1670.33928372852	1592.50506029137	2012.48132608086	1735.00773815691	2269.46406945671	2187.40819577314	1693.24732354973	-0.140850707574867	0.258478460255627	-0.200133350469138	0.111835305001797	-0.0592826428942714	0.659281164572784	RHO5	Non-essential small GTPase of the Rho/Rac family of Ras-like proteins RAC1 ortholog regulated by phosphorylation and ubiquitination
augustus_masked-CBS12357_Chr14_polished-processed-gene-3.4	YNL177C	1342.70231532612	1297.0511042058	1422.35678137222	1255.738757219	1359.0368341646	1381.66412568631	2134.17105231742	2006.73731234645	1981.19326396854	-0.585604325548878	1.18340538239741e-13	-0.60997403792489	2.9072495330067e-14	-0.0243697123760119	0.798777966672671	MRPL22	Mitochondrial ribosomal protein of the large subunit
augustus_masked-CBS12357_Chr14_polished-processed-gene-3.35	YNL156C	10671.72712643	11815.6025246145	12198.0821605476	12529.7993722208	12685.762774661	12451.9648048533	7760.52953199696	7068.28741895847	6697.87296191577	0.682172881263947	5.33589058304013e-20	0.800071211066883	8.68421462600664e-27	0.117898329802936	0.145471367791005	NSG2	Protein involved in regulation of sterol biosynthesis specifically stabilizes Hmg2p, one of two HMG-CoA isoenzymes that catalyze the rate-limiting step in sterol biosynthesis homolog of mammalian INSIG proteins
augustus_masked-CBS12357_Chr14_polished-processed-gene-3.34	YNL159C	707.773434545073	752.171188283727	739.519248098257	575.546930392042	614.067543706324	630.808949186291	540.154827826764	477.487334770538	573.805316051974	0.460764593216249	7.59503919191775e-06	0.191153114444451	0.089902314150226	-0.269611478771798	0.0107498125560412	ASI2	Subunit of the inner nuclear membrane Asi ubiquitin ligase complex the Asi complex targets both misfolded proteins of the inner nuclear membrane-associated degradation (INMAD) pathway and inner for ubiquitin-mediated degradation acts with Asi1p and Asi3p to ensure the fidelity of SPS-sensor signaling by targeting latent unprocessed forms of Stp1p and Stp2p, maintaining the repressed state of gene…
augustus_masked-CBS12357_Chr14_polished-processed-gene-3.2	YNL182C	374.066627436896	299.091692978962	357.803324828378	407.163778855858	510.836084885677	420.16179559805	296.017052537831	341.984172200521	330.720518524501	0.0871281750945216	0.566648963729521	0.452199469413228	0.00110024061888459	0.365071294318707	0.00760757020135681	IPI3	Component of the Rix1 complex and pre-replicative complexes (pre-RCs) required for processing of ITS2 sequences from 35S pre-rRNA component of the pre-60S ribosomal particle with the dynein-related AAA-type ATPase Mdn1p
augustus_masked-CBS12357_Chr14_polished-processed-gene-3.41	YNL144C	6462.49318190321	6536.58478847092	5824.04619819657	5475.7820352671	4570.9187178833	5442.85064594132	3505.41155685693	3904.70337854826	4285.80406971183	0.677261541811006	2.00724634826541e-13	0.39991493708624	3.16118460434638e-05	-0.277346604724765	0.00380711944677744	YNL144C	Putative protein of unknown function non-tagged protein is detected in highly purified mitochondria in high-throughput studies contains a PH domain and binds phosphatidylinositols and phosphatidylethanolamine in a large-scale study
augustus_masked-CBS12357_Chr14_polished-processed-gene-3.46	YNL133C	447.895567062599	376.085594141864	389.686789417045	323.447861707925	371.420403385628	362.403705098048	473.016939622308	449.833628123596	435.048757806678	-0.159060030380138	0.206258951837835	-0.354630327074254	0.00451653038182103	-0.195570296694116	0.125219830837972	FYV6	Protein of unknown function required for survival upon exposure to K1 killer toxin proposed to regulate double-strand break repair via non-homologous end-joining
maker-CBS12357_Chr14_polished-augustus-gene-3.102	YNL130C	866.259558274916	913.068699688252	835.169641864259	840.964440440604	893.963148549934	818.805871205903	1074.20621127131	922.712011786311	961.906366181673	-0.176047866131591	0.0719454037571023	-0.2089910840559	0.0373773550323177	-0.0329432179243088	0.765508394639009	CPT1	Cholinephosphotransferase required for phosphatidylcholine biosynthesis and for inositol-dependent regulation of EPT1 transcription CPT1 has a paralog, EPT1, that arose from the whole genome duplication
augustus_masked-CBS12357_Chr14_polished-processed-gene-3.38	YNL151C	298.26891608784	255.659235912711	311.749431533636	308.226785862846	268.18894456498	243.489989362751	332.637718831171	356.732815745557	269.166857348017	-0.142795063189255	0.370256922908423	-0.216930553525326	0.178488191347243	-0.0741354903360705	0.663558702618476	RPC31	RNA polymerase III subunit C31
augustus_masked-CBS12357_Chr14_polished-processed-gene-3.36	YNL154C	6169.14619512375	6783.36011271099	6041.03088775833	5546.17951105059	5952.30463076165	5330.73199967661	4037.42845884073	4064.17308687896	4024.98347150639	0.641999599150231	1.99159585805487e-19	0.468986430101675	1.43676619602111e-10	-0.173013169048556	0.0215461850038384	YCK2	Palmitoylated plasma membrane-bound casein kinase I (CK1) isoform shares redundant functions with Yck1p in morphogenesis, proper septin assembly, endocytic trafficking, and glucose sensing stabilized by Sod1p binding in the presence of glucose and oxygen, causing glucose repression of respiratory metabolism
augustus_masked-CBS12357_Chr14_polished-processed-gene-3.45	YNL134C	9474.71391863189	8589.75548614829	9007.96439809265	6996.93830253466	6852.65323037265	8357.93544882374	12002.4233776422	12241.3741423798	11937.2371386667	-0.414202906352327	3.42922437216897e-07	-0.697262094339668	6.72390785204485e-18	-0.283059187987341	0.000680458207571895	YNL134C	NADH-dependent aldehyde reductase, involved in detoxification of furfural expression is up-regulated in the presence of furfural and 5-hydroxymethylfurfural, which are compounds generated during lignocellulosic biomass pre-treatment green fluorescent protein (GFP)-fusion protein localizes to both the cytoplasm and nucleus
augustus_masked-CBS12357_Chr14_polished-processed-gene-3.5	YNL176C	681.19501627982	692.945110466111	673.981015332663	625.015426888548	601.296641584182	681.771970215704	785.309843846068	887.68398336685	849.231867756921	-0.29685885156111	0.00229289327808271	-0.398114601215076	5.97784786348433e-05	-0.101255749653966	0.344148458407107	TDA7	Cell cycle-regulated gene of unknown function promoter bound by Fkh2p null mutant is sensitive to expression of the top1-T722A allele
augustus_masked-CBS12357_Chr14_polished-processed-gene-3.40	YNL148C	1689.20613863609	1619.83322831181	1370.10332551857	1197.70840555964	1463.33253482876	1445.08477407847	820.913269409037	801.035702539764	820.019960757912	0.922091909351663	1.46788393890227e-19	0.736209802052251	1.82279427971545e-12	-0.185882107299413	0.0866213506058699	ALF1	Alpha-tubulin folding protein similar to mammalian cofactor B Alf1p-GFP localizes to cytoplasmic microtubules
augustus_masked-CBS12357_Chr14_polished-processed-gene-3.28	YNL169C	1831.94208857911	1787.64044879505	1634.91321196333	1948.29770817009	1904.99289988617	1910.54703281377	2017.18836832481	2022.40774611305	1932.15899150592	-0.183623699701258	0.0181536082427069	-0.0507048699602164	0.566437583958956	0.132918829741042	0.0977139064041183	PSD1	Phosphatidylserine decarboxylase of the mitochondrial inner membrane converts phosphatidylserine to phosphatidylethanolamine regulates mitochondrial fusion and morphology by affecting lipid mixing in the mitochondrial membrane and by influencing the ratio of long to short forms of Mgm1p
augustus_masked-CBS12357_Chr14_polished-processed-gene-3.26	YNL175C	503.021175316457	559.686435376474	480.023272418269	364.354503041574	426.760979248243	378.258867196088	423.172143834151	471.95659344115	414.183109950243	0.230099012452134	0.0578806254660446	-0.161159534327792	0.218556024867898	-0.391258546779926	0.00110121487454034	NOP13	Nucleolar protein found in preribosomal complexes contains an RNA recognition motif (RRM) relative distribution to the nucleolus increases upon DNA replication stress
augustus_masked-CBS12357_Chr14_polished-processed-gene-3.27	YNL173C	16144.9125173487	16688.9216277073	15334.1751635607	12037.9683589767	11489.5549425537	12407.7968532944	11377.8375691946	10701.9844723667	9605.50099071004	0.598909759761825	8.69158067090142e-16	0.179930016129604	0.0257920517642377	-0.418979743632221	2.91856336311848e-08	MDG1	Plasma membrane protein involved in G-protein mediated pheromone signaling pathway overproduction suppresses bem1 mutations
augustus_masked-CBS12357_Chr14_polished-processed-gene-3.39	YNL149C	1426.37511356858	1342.45776386597	1653.51189964005	1564.91686032216	1820.91779424874	1601.371371902	1581.80933572621	1432.46200431162	1361.48352263241	0.0156239013655408	0.894079529839731	0.185627455301858	0.0866645776526655	0.170003553936317	0.109898399619537	PGA2	Essential protein required for maturation of Gas1p and Pho8p involved in protein trafficking GFP-fusion protein localizes to the ER and YFP-fusion protein to the nuclear envelope-ER network
augustus_masked-CBS12357_Chr14_polished-processed-gene-3.29	YNL168C	583.740815973892	526.124991279825	477.366317035881	717.293199199339	678.986296160545	690.832062843155	578.809975580845	627.739140885592	667.700731405933	-0.236497800926839	0.0332164993831739	0.153020456184353	0.190695756577926	0.389518257111193	0.000334949882395138	FMP41	Putative protein of unknown function GFP-fusion protein is induced in response to the DNA-damaging agent MMS the authentic, non-tagged protein is detected in highly purified mitochondria in high-throughput studies
augustus_masked-CBS12357_Chr14_polished-processed-gene-3.44	YNL135C	4621.69162056901	3977.03112545294	5252.80079098294	6399.51107561532	6834.56111903295	7151.8106177943	5793.18595946031	4919.59441249105	4942.02869479673	-0.173598968002271	0.0977336639334152	0.375161700998104	0.000255207223486461	0.548760669000375	3.21505536032835e-08	FPR1	Peptidyl-prolyl cis-trans isomerase (PPIase) binds to the drugs FK506 and rapamycin also binds to the nonhistone chromatin binding protein Hmo1p and may regulate its assembly or function
augustus_masked-CBS12357_Chr14_polished-processed-gene-3.37	YNL153C	756.992727628875	922.939712657855	929.934383836131	676.386557865689	980.166737874392	1001.14023533336	804.637417723108	754.946191461527	765.76927633118	0.162457700074128	0.251160843540177	0.186057429741052	0.200032454639189	0.0235997296669245	0.879303487475948	GIM3	Subunit of the heterohexameric cochaperone prefoldin complex prefoldin binds specifically to cytosolic chaperonin and transfers target proteins to it prefoldin complex also localizes to chromatin of actively transcribed genes in the nucleus and facilitates transcriptional elongation
maker-CBS12357_Chr14_polished-augustus-gene-3.101	YNL147W	2221.75888980282	2443.07570997667	2898.73832218634	2271.74556987801	2357.2956833787	2484.73040307849	1863.58501803886	2016.87700478366	1943.63509782696	0.372102174986116	0.000106493387492233	0.284126629195445	0.00448404324223934	-0.0879755457906713	0.40253933184206	LSM7	Lsm (Like Sm) protein part of heteroheptameric complexes (Lsm2p-7p and either Lsm1p or 8p): cytoplasmic Lsm1p complex involved in mRNA decay nuclear Lsm8p complex part of U6 snRNP and possibly involved in processing tRNA, snoRNA, and rRNA
augustus_masked-CBS12357_Chr14_polished-processed-gene-4.25	YNL082W	176.205069240011	145.10389065316	187.758180355485	142.697586047614	154.315067309215	91.7334378529435	122.068887644467	204.637429187374	179.444571565345	0.00713895983144016	0.977311013025177	-0.351882250598109	0.12153033395232	-0.359021210429549	0.105000519307663	PMS1	ATP-binding protein required for mismatch repair required for both mitosis and meiosis functions as a heterodimer with Mlh1p
augustus_masked-CBS12357_Chr14_polished-processed-gene-4.23	YNL085W	1529.73562904457	1805.40827214034	1726.13534675868	2169.00330792373	2182.76002104276	1994.3528896177	1934.79186916479	2295.25765169622	2337.99584231359	-0.370850410389947	9.36990630873442e-05	-0.0487830239069678	0.666509307337224	0.322067386482979	0.000818812279598651	MKT1	Protein similar to nucleases that forms a complex with Pbp1p complex may mediate posttranscriptional regulation of HO involved in propagation of M2 dsRNA satellite of L-A virus
augustus_masked-CBS12357_Chr14_polished-processed-gene-4.20	YNL088W	461.676969126063	375.098492844903	529.61977288953	430.946709863794	416.118560813124	375.993844039225	839.223602555707	747.571869689009	702.129050369052	-0.724586008811799	9.25568824216895e-09	-0.880317111874602	7.09859866014076e-12	-0.155731103062803	0.270984330714204	TOP2	Topoisomerase II relieves torsional strain in DNA by cleaving and re-sealing phosphodiester backbone of both positively and negatively supercoiled DNA cleaves complementary strands
augustus_masked-CBS12357_Chr14_polished-processed-gene-4.15	YNL094W	1400.78108116501	1481.63904673737	1454.24024596088	1827.48041864977	1683.63059643571	1773.51313182357	1656.06790904326	1701.62474900852	1798.61884522473	-0.24727818388693	0.00163846143078513	0.0355514224543287	0.703470446938159	0.282829606341259	0.000321078442445127	APP1	Phosphatidate phosphatase, converts phosphatidate to diacylglycerol App1p, Pah1p, Dpp1p, and Lpp1p are responsible for all the phosphatidate phosphatase activity component of cortical actin patches
augustus_masked-CBS12357_Chr14_polished-processed-gene-4.2	YNL119W	104.34490133766	93.7746232112259	87.6795276188352	152.210758450788	181.985355240522	126.841296784317	128.17233202669	125.363470132805	165.881900458662	-0.51865607559068	0.00882703014285043	0.131913915890114	0.550360408595768	0.650569991480795	0.000953235249231852	NCS2	Protein required for uridine thiolation of Lys(UUU) and Glu(UUC) tRNAs required for the thiolation of uridine at the wobble position of Lys(UUU) and Glu(UUC) tRNAs has a role in urmylation and in invasive and pseudohyphal growth
augustus_masked-CBS12357_Chr14_polished-processed-gene-4.12	YNL101W	2134.14854811366	2131.15170013723	2024.60000138038	1725.68947393581	1661.28151772196	1627.41913820592	1367.17154161802	1443.52348697039	1519.0191639485	0.533861998536905	1.61610801259151e-12	0.210349377563693	0.00986452908163608	-0.323512620973212	2.64368458815889e-05	AVT4	Vacuolar transporter exports large neutral amino acids from the vacuole member of a family of seven S. cerevisiae genes (AVT1-7) related to vesicular GABA-glycine transporters
augustus_masked-CBS12357_Chr14_polished-processed-gene-4.7	YNL113W	728.44553764027	748.222783095886	801.514873687332	598.37854415966	659.829942977333	670.44685443139	422.15490310378	376.090410398416	355.759295952224	0.964285873153727	3.27725199444017e-20	0.72615089596693	2.0006624052829e-11	-0.238134977186797	0.0278143323719298	RPC19	RNA polymerase subunit AC19 common to RNA polymerases I and III
maker-CBS12357_Chr14_polished-augustus-gene-4.104	YNL112W	284.487514024376	198.407360689015	210.785127002856	426.190123662206	651.316008229238	420.16179559805	293.98257107709	250.726940265611	347.41303680965	-0.343073041511152	0.067643928399526	0.712432581258759	8.60630101306198e-05	1.05550562276991	2.36250951087244e-09	DBP2	ATP-dependent RNA helicase of the DEAD-box protein family has strong preference for dsRNA interacts with YRA1
augustus_masked-CBS12357_Chr14_polished-processed-gene-4.13	YNL100W	2363.51045388417	2592.12800581767	2694.15275774239	4729.94931885824	4957.23850707809	4954.73815563738	3820.7561832718	3768.27842575668	3527.33777013041	-0.534429634358605	2.87052074092841e-13	0.393958791712156	1.24168186268807e-07	0.928388426070762	5.89215172212244e-38	MIC27	Component of the MICOS complex MICOS (formerly MINOS or MitOS) is a mitochondrial inner membrane complex that extends into the intermembrane space and has a role in the maintenance of crista junctions, inner membrane architecture, and formation of contact sites to the outer membrane forms a subcomplex with Mic10p and Mic12p whose assembly and stability requires cardiolipin
augustus_masked-CBS12357_Chr14_polished-processed-gene-4.9	YNL107W	172.267525793307	145.10389065316	242.668591591524	212.143744590786	200.077466580223	177.80431781373	348.9135705171	360.419976631816	327.590671346036	-0.847903381351825	2.68291691080255e-07	-0.77783956346723	4.26997628260513e-06	0.0700638178845951	0.726380682296154	YAF9	Subunit of NuA4 histone H4 acetyltransferase and SWR1 complexes may function to antagonize silencing near telomeres interacts directly with Swc4p
augustus_masked-CBS12357_Chr14_polished-processed-gene-4.27	YNL077W	5763.57922011322	5641.28391212796	5351.10814013134	6615.46008916737	6315.21109939918	6394.16037182369	6117.68575244851	5647.8086875272	5501.2280573492	-0.0431049470475107	0.57963280621941	0.16139928890149	0.0273896411305897	0.204504235949001	0.00372157985452469	APJ1	Chaperone with a role in SUMO-mediated protein degradation member of the DnaJ-like family conserved across eukaryotes
augustus_masked-CBS12357_Chr14_polished-processed-gene-4.26	YNL078W	3127.39388254478	3345.28629539836	3078.52563639466	1700.95522568756	1732.58572123725	1809.75350233338	2259.291662153	2044.53071143061	2398.50622109725	0.506463971021922	1.69915009722552e-10	-0.350355365035008	2.72405278984985e-05	-0.856819336056929	2.02983645559349e-27	NIS1	Protein localized in the bud neck at G2/M phase physically interacts with septins possibly involved in a mitotic signaling network
augustus_masked-CBS12357_Chr14_polished-processed-gene-4.21	YNL087W	1155.66900160767	1171.68923949184	1123.89212675052	789.593309463463	765.189885485003	656.856715490213	976.551101155732	976.175844637066	1024.50330975098	0.210561747515788	0.0249512839159662	-0.421181822766211	9.67840269386035e-06	-0.631743570281999	5.05673971428315e-12	TCB2	ER protein involved in ER-plasma membrane tethering one of 6 proteins (Ist2p, Scs2p, Scs22p, Tcb1p, Tcb2p, Tcb3p) that connect ER to plasma membrane (PM) and regulate PM phosphatidylinositol-4-phosphate (PI4P) levels by controlling access of Sac1p phosphatase to its substrate PI4P in the PM contains 3 calcium and lipid binding domains
augustus_masked-CBS12357_Chr14_polished-processed-gene-4.24	YNL083W	1253.1232019136	1324.68994052069	1370.9889773127	1205.31894348218	1147.25270730575	1094.00618476473	1102.68895172168	1035.17041881721	1045.36895760741	0.308118934898043	0.000268816975625659	0.114370828900184	0.220497834036068	-0.193748105997859	0.0261867208252731	YNL083W	NA
augustus_masked-CBS12357_Chr14_polished-processed-gene-4.11	YNL102W	288.42505747108	298.104591682002	369.316798152063	240.683261800309	276.702879313075	193.65947991177	254.310182592639	252.57052070874	252.474339062868	0.322105137650504	0.0384296910295306	-0.089583263044859	0.620728886154967	-0.411688400695363	0.00817030398372845	POL1	Catalytic subunit of the DNA polymerase I alpha-primase complex required for the initiation of DNA replication during mitotic DNA synthesis and premeiotic DNA synthesis
augustus_masked-CBS12357_Chr14_polished-processed-gene-4.1	YNL123W	376.035399160248	311.924009839446	328.5768156221	452.827006391094	506.57911751163	424.691841911776	575.758253389734	471.95659344115	557.112797766826	-0.641985699343395	2.66302612041602e-07	-0.207233568285309	0.124226792415272	0.434752131058086	0.00073284901597516	NMA111	Serine protease and general molecular chaperone involved in response to heat stress and promotion of apoptosis may contribute to lipid homeostasis
augustus_masked-CBS12357_Chr14_polished-processed-gene-4.28	YNL076W	1469.68809148233	1394.77413260486	1292.16596763516	986.51597820917	1058.92063429427	970.562422715711	1087.43034076612	1177.12611293818	1075.62414699925	0.31087739584201	0.000439177435572317	-0.145975998363169	0.131491518108644	-0.456853394205179	2.08699287244269e-07	MKS1	Pleiotropic negative transcriptional regulator involved in Ras-CAMP and lysine biosynthetic pathways and nitrogen regulation involved in retrograde (RTG) mitochondria-to-nucleus signaling
augustus_masked-CBS12357_Chr14_polished-processed-gene-4.18	YNL091W	3139.20651288489	3150.82733989719	2789.80315150839	2428.71291453039	2333.88236282144	2359.02161787261	1863.58501803886	2088.77664206571	2252.4466861022	0.542913634126107	1.68815907985579e-10	0.196720666647049	0.0329070132211831	-0.346192967479058	6.50136054723015e-05	NST1	Protein of unknown function mediates sensitivity to salt stress interacts physically with the splicing factor Msl1p and also displays genetic interaction with MSL1
augustus_masked-CBS12357_Chr14_polished-processed-gene-4.3	YNL117W	921.385166528774	901.223484124729	961.817848424798	1107.33326772948	1054.66366692022	1040.77814057846	1442.44735566545	1398.35576611372	1487.72069216384	-0.629424679954846	3.15840547945348e-15	-0.429423561602569	1.71561878724419e-07	0.200001118352277	0.0196290394793048	MLS1	Malate synthase, enzyme of the glyoxylate cycle involved in utilization of non-fermentable carbon sources expression is subject to carbon catabolite repression
augustus_masked-CBS12357_Chr14_polished-processed-gene-4.6	YNL116W	623.116250440934	580.41556261264	677.523622509181	723.95241988156	608.746334488765	644.399088127468	723.258159293464	675.672232406959	754.29317001014	-0.190195994879502	0.0864000157039046	-0.11921287171438	0.313864181429142	0.070983123165122	0.557000704924046	DMA2	Ubiquitin-protein ligase (E3) controls septin dynamics and spindle position checkpoint (SPOC) with ligase Dma1p by regulating recruitment of Elm1p to bud neck regulates levels of eIF2 subunit Gcd11p, as well as abundance, localization, and ubiquitination of Cdk inhibitory kinase Swe1p
augustus_masked-CBS12357_Chr14_polished-processed-gene-4.30	YNL073W	1102.51216507717	1088.77273054718	1088.46605498534	1234.80977793202	1116.38969384391	1237.83515522552	1411.93013375433	1367.01489858052	1306.18955581286	-0.313680951169418	0.000157465599563871	-0.184877259543565	0.0355293577856885	0.128803691625853	0.146273130772798	MSK1	Mitochondrial lysine-tRNA synthetase required for import of both aminoacylated and deacylated forms of tRNA(Lys) into mitochondria and for aminoacylation of mitochondrially encoded tRNA(Lys)
augustus_masked-CBS12357_Chr14_polished-processed-gene-4.32	YNL071W	7115.14100819442	6690.57259079673	6366.06509620391	7116.80427481466	6517.41704966643	7582.16501759823	7059.65066877165	7405.66264005117	7672.2987168113	-0.133035776413235	0.100618752768437	-0.0608292006632628	0.493732398641682	0.0722065757499722	0.39571330907709	LAT1	Dihydrolipoamide acetyltransferase component (E2) of the PDC the pyruvate dehydrogenase complex (PDC) catalyzes the oxidative decarboxylation of pyruvate to acetyl-CoA
augustus_masked-CBS12357_Chr14_polished-processed-gene-4.29	YNL075W	221.486818877109	153.987802325802	187.758180355485	176.945006699041	178.792629709987	155.154086245102	165.8102390504	186.201624756079	157.535641316087	0.136755148206456	0.462461686884609	0.00353561549131113	0.988360253119563	-0.133219532715145	0.47867235175161	IMP4	Component of the SSU processome SSU processome is required for pre-18S rRNA processing interacts with Mpp10p
augustus_masked-CBS12357_Chr14_polished-processed-gene-4.10	YNL103W	1472.64124906736	1368.12239758694	1274.45293175256	1595.35901201232	1344.13744835544	1682.91220554906	1529.93005847731	1671.20567169688	1669.25182851483	-0.240026136110218	0.0163888372213092	-0.0745167871017211	0.507610132394951	0.165509349008497	0.11015868209761	YNL103W	NA
[truncated: 4,676 more rows]

## Sheet: Table_S4B
Table S4B. DEGs in the six clusters of expression profiles
Cluster	Standard Name	Systematic Name	Description
I	MOH1	YBL049W	Protein of unknown function, essential for stationary phase survival not required for growth on nonfermentable carbon sources possibly linked with vacuolar transport"
[truncated: 122 more rows]

## Sheet: Table_S4C
Table S4C. GO analysis to cluster of expression profiles
[truncated: 22 more rows]

[truncated: 7 more sheets: Table_S4D, Table_S4E, Table_S4F, Table_S4G, Table_S4H, Table_S4I, Table_S4J]
