# Supplementary material for: Natural Variation in Diauxic Shift between Patagonian Saccharomyces eubayanus Strains
Source: mSystems. 2022 Dec 5;7(6):e00640-22. doi: 10.1128/msystems.00640-22 (PMC9765239; doi:10.1128/msystems.00640-22)
Supplement: TABLE S5 [file msystems.00640-22-s0005.xlsx]

## Sheet: Table_S5A
Table S5A. Growth rates and Lag times after diauxic shift in mutant strains
			Lag (h)			μmax (1/h)
Strain	Pre-culture medium	Growth medium	Mean	SD	p-value*	Mean	SD	p-value*
QC18 cin5Δ	Glucose	Glucose	3.062	0.166	0.7528	0.628	0.007	0.0982
CBS12357 cin5Δ	Glucose	Glucose	3.571	0.159	0.9662	0.631	0.017	0.3671
CL467.1 cin5Δ	Glucose	Glucose	3.998	0.144	0.242	0.812	0.016	0.03351
QC18 hap5Δ	Glucose	Glucose	4.536	0.071	0.00315	0.616	0.008	0.08221
CBS12357 hap5Δ	Glucose	Glucose	5.239	0.162	0.009952	0.584	0.007	0.252
CL467.1 hap5Δ	Glucose	Glucose	4.569	0.229	0.04122	0.594	0.016	0.8743
QC18 hap4Δ	Glucose	Glucose	3.547	0.080	0.6985	0.568	0.003	0.05435
CBS12357 hap4Δ	Glucose	Glucose	4.318	0.221	0.05041	0.592	0.021	0.1666
CL467.1 hap4Δ	Glucose	Glucose	4.449	0.223	0.09068	0.690	0.011	0.005102
QC18 put3Δ	Glucose	Glucose	3.505	0.136	0.126	0.576	0.003	0.1049
CBS12357 put3Δ	Glucose	Glucose	4.345	0.153	0.3987	0.582	0.015	0.6862
CL467.1 put3Δ	Glucose	Glucose	4.242	0.096	0.598	0.664	0.005	0.0004486
QC18 cin5Δ hap5Δ	Glucose	Glucose	4.107	0.067	0.2534	0.612	0.011	0.1578
CBS12357 cin5Δ hap5Δ	Glucose	Glucose	4.614	0.023	0.0601	0.581	0.003	0.3392
CL467.1 cin5Δ hap5Δ	Glucose	Glucose	4.481	0.054	0.001559	0.606	0.003	0.04481
QC18 cin5Δ	Glucose	Maltose	8.334	0.080	2.026e-05	0.461	0.004	3.045e-08
CBS12357 cin5Δ	Glucose	Maltose	5.635	0.305	0.001899	0.644	0.009	4.347e-06
CL467.1 cin5Δ	Glucose	Maltose	5.376	0.141	0.01227	0.727	0.021	1.717e-05
QC18 hap5Δ	Glucose	Maltose	17.752	0.149	5.844e-05	0.078	0.002	0.0004991
CBS12357 hap5Δ	Glucose	Maltose	6.741	0.147	0.2019	0.643	0.032	0.0002834
CL467.1 hap5Δ	Glucose	Maltose	7.600	0.535	0.008478	0.740	0.024	1.683e-05
QC18 hap4Δ	Glucose	Maltose	6.433	0.037	2.485e-06	0.162	0.006	0.0001198
CBS12357 hap4Δ	Glucose	Maltose	7.503	0.026	2.326e-08	0.175	0.007	6.454e-05
CL467.1 hap4Δ	Glucose	Maltose	8.390	0.086	6.28e-06	0.317	0.008	0.2381
QC18 put3Δ	Glucose	Maltose	26.128	0.214	0.009397	0.059	0.003	0.1237
CBS12357 put3Δ	Glucose	Maltose	5.462	0.036	0.1138	0.488	0.016	0.05599
CL467.1 put3Δ	Glucose	Maltose	6.845	0.060	9.861e-06	0.293	0.009	0.01256
QC18 cin5Δ hap5Δ	Glucose	Maltose	32.075	1.478	0.6487	0.117	0.005	6.789e-05
CBS12357 cin5Δ hap5Δ	Glucose	Maltose	4.725	0.088	0.02117	0.555	0.015	0.0001584
CL467.1 cin5Δ hap5Δ	Glucose	Maltose	4.829	0.036	7.133e-06	0.577	0.009	6.85e-06
QC18 cin5Δ	Glucose	Galactose	4.489	0.662	0.8276	0.337	0.008	0.004296
CBS12357 cin5Δ	Glucose	Galactose	3.986	0.472	0.1974	0.333	0.015	0.001796
CL467.1 cin5Δ	Glucose	Galactose	4.931	0.163	0.0003899	0.322	0.008	0.01951
QC18 hap5Δ	Glucose	Galactose	4.442	0.337	0.8559	0.304	0.025	0.5389
CBS12357 hap5Δ	Glucose	Galactose	5.319	0.084	0.007745	0.335	0.009	0.0002847
CL467.1 hap5Δ	Glucose	Galactose	4.351	0.245	0.02312	0.279	0.013	0.03933
QC18 hap4Δ	Glucose	Galactose	4.950	0.752	0.3021	0.337	0.017	0.01809
CBS12357 hap4Δ	Glucose	Galactose	4.551	0.224	0.738	0.351	0.001	3.7e-06
CL467.1 hap4Δ	Glucose	Galactose	4.957	0.042	1.079e-05	0.358	0.008	0.0003828
QC18 put3Δ	Glucose	Galactose	3.877	0.616	0.2711	0.300	0.013	0.5949
CBS12357 put3Δ	Glucose	Galactose	4.147	0.656	0.4704	0.290	0.009	0.013
CL467.1 put3Δ	Glucose	Galactose	4.824	0.295	0.004594	0.267	0.014	0.01167
QC18 cin5Δ hap5Δ	Glucose	Galactose	4.961	0.080	0.000279	0.333	0.002	0.0003218
CBS12357 cin5Δ hap5Δ	Glucose	Galactose	4.502	0.243	0.1645	0.365	0.007	0.001844
CL467.1 cin5Δ hap5Δ	Glucose	Galactose	4.841	0.334	0.06385	0.344	0.015	0.02993
QC18 cin5Δ	Glucose	Sucrose	2.878	0.247	0.03197	0.474	0.019	0.01053
CBS12357 cin5Δ	Glucose	Sucrose	2.477	0.190	0.03538	0.543	0.035	0.1578
CL467.1 cin5Δ	Glucose	Sucrose	2.501	0.063	0.004573	0.513	0.037	0.7943
QC18 hap5Δ	Glucose	Sucrose	2.725	0.052	0.03059	0.495	0.008	0.01724
CBS12357 hap5Δ	Glucose	Sucrose	2.854	0.087	0.0004672	0.462	0.005	0.005805
CL467.1 hap5Δ	Glucose	Sucrose	1.856	0.275	0.8742	0.512	0.029	0.7126
QC18 hap4Δ	Glucose	Sucrose	2.931	0.462	0.07246	0.501	0.032	0.09332
CBS12357 hap4Δ	Glucose	Sucrose	1.922	0.143	0.1435	0.503	0.014	0.8212
CL467.1 hap4Δ	Glucose	Sucrose	2.062	0.311	0.4433	0.512	0.029	0.7126
QC18 put3Δ	Glucose	Sucrose	2.462	0.314	0.2994	0.497	0.030	0.06986
CBS12357 put3Δ	Glucose	Sucrose	1.996	0.093	0.2385	0.490	0.011	0.2059
CL467.1 put3Δ	Glucose	Sucrose	1.943	0.083	0.6429	0.505	0.020	0.4339
QC18 cin5Δ hap5Δ	Glucose	Sucrose	3.426	0.189	0.07371	0.488	0.011	0.304
CBS12357 cin5Δ hap5Δ	Glucose	Sucrose	3.106	0.180	0.4151	0.408	0.008	0.3898
CL467.1 cin5Δ hap5Δ	Glucose	Sucrose	3.542	0.152	0.0163	0.443	0.012	0.7083
*p-value between mutant and wildtype strain

## Sheet: Table_S5B
Table S5B. Kinetic parameters from fermentations of mutant strains
	Vmax (g/L h)			CO2max (g/L)
Strain	Mean	SD	p-value*	Mean	SD	p-value*
QC18 cin5Δ	0.106	0.004	0.09288	15.533	1.249	0.1926
CBS12357 cin5Δ	0.175	0.011	0.8478	18.600	0.577	1
CL467.1 cin5Δ	0.201	0.032	0.6341	20.867	1.301	0.9034
QC18 hap5Δ	0.113	0.007	0.04224	18.200	2.419	0.3344
CBS12357 hap5Δ	0.202	0.008	0.004872	20.000	0.611	0.0485
CL467.1 hap5Δ	0.215	0.003	0.1468	20.400	1.943	0.7583
QC18 hap4Δ	0.119	0.009	0.03595	19.600	1.000	0.03914
CBS12357 hap4Δ	0.186	0.012	0.2436	21.200	1.970	0.2413
CL467.1 hap4Δ	0.221	0.007	0.001359	22.267	0.902	0.804
QC18 put3Δ	0.080	0.006	0.8278	18.000	0.721	0.04152
CBS12357 put3Δ	0.197	0.034	0.02804	23.200	2.800	0.3111
CL467.1 put3Δ	0.141	0.006	0.6641	23.933	0.643	0.8941
QC18 cin5Δ hap5Δ	0.123	0.006	0.6501	22.667	0.611	0.9034
CBS12357 cin5Δ hap5Δ	0.215	0.011	0.2808	22.200	0.721	0.5823
CL467.1 cin5Δ hap5Δ	0.175	0.011	0.04913	22.867	0.808	0.7692
*p-value between mutant and wildtype strain

## Sheet: Table_S5C
Table S5C. Growth rates and Lag times after diauxic shift in reciprocal hemizygote strains
			Lag (h)			μmax (1/h)
Strain	Pre-culture medium	Growth medium	Mean	SD	p-value	Mean	SD	p-value
QC18 x CL467.1 hap5Δ	Glucose	Glucose	4.575	0.011	0.161	0.658	0.007	0.9068
QC18 hap5Δ x CL467.1	Glucose	Glucose	4.634	0.058		0.657	0.017
QC18 x CBS12357 hap5Δ	Glucose	Glucose	4.447	0.052	0.7472	0.620	0.011	0.6786
QC18 hap5Δ x CBS12357	Glucose	Glucose	4.425	0.098		0.623	0.005
QC18 x CL467.1 cin5Δ	Glucose	Glucose	4.447	0.145	0.9346	0.664	0.012	0.4377
QC18 cin5Δ x CL467.1	Glucose	Glucose	4.436	0.144		0.645	0.036
QC18 x CBS12357 cin5Δ	Glucose	Glucose	4.380	0.064	0.3028	0.634	0.016	0.7798
QC18 cin5Δ x CBS12357	Glucose	Glucose	4.443	0.066		0.638	0.016
QC18 x CL467.1 hap5Δ	Glucose	Maltose	5.452	0.163	0.6674	0.376	0.003	0.1302
QC18 hap5Δ x CL467.1	Glucose	Maltose	5.495	0.007		0.370	0.005
QC18 x CBS12357 hap5Δ	Glucose	Maltose	4.901	0.090	0.4119	0.423	0.011	0.07388
QC18 hap5Δ x CBS12357	Glucose	Maltose	4.850	0.036		0.448	0.013
QC18 x CL467.1 cin5Δ	Glucose	Maltose	5.588	0.057	0.1331	0.591	0.008	0.0279
QC18 cin5Δ x CL467.1	Glucose	Maltose	5.849	0.234		0.625	0.016
QC18 x CBS12357 cin5Δ	Glucose	Maltose	5.851	0.103	0.02147	0.650	0.007	0.001192
QC18 cin5Δ x CBS12357	Glucose	Maltose	5.536	0.107		0.611	0.003

## Sheet: Table_S5D
Table S5D. Residual maltose (g/L) and ethanol production (%v/v) for QC18 and CL467.1 cin5 null mutant strains at 24, 48, 120, 168 and 336 hours.
	Residual Maltose (g/L)										Ethanol (%v/v)
	CL467.1		CL467.1 cin5Δ			QC18		QC18 cin5Δ			CL467.1		CL467.1 cin5Δ			QC18		QC18 cin5Δ
Time	Mean	SD	Mean	SD	p-value	Mean	SD	Mean	SD	p-value	Mean	SD	Mean	SD	p-value	Mean	SD	Mean	SD	p-value
0	54.63	0.21	54.75	0.21	-	54.63	0.21	54.75	0.21	-	0.00	0.00	0.00	0.00	-	0.00	0.00	0.00	0.00	-
24	52.56	0.43	52.37	0.47	0.6349	54.46	0.48	54.97	0.21	0.1658	0.57	0.04	0.65	0.01	0.02497	0.52	0.02	0.64	0.03	0.003089
48	39.08	0.38	38.02	0.75	0.09618	51.76	1.24	52.15	0.78	0.6752	1.47	0.03	1.52	0.07	0.3814	0.78	0.04	0.85	0.02	0.05123
120	5.31	0.40	4.43	4.34	0.7431	36.20	1.20	35.89	0.81	0.7332	3.16	0.06	3.09	0.12	0.4355	1.55	0.05	1.56	0.05	0.9051
168	0.00	0.00	0.00	0.00	-	29.62	0.78	24.73	3.06	0.05507	3.47	0.06	3.37	0.05	0.09865	2.00	0.06	2.18	0.15	0.1234
336	0.00	0.00	0.00	0.00	-	14.55	4.17	16.52	1.99	0.5026	3.46	0.08	3.52	0.08	0.4297	2.67	0.17	2.80	0.34	0.5821
