# Supplementary material for: Natural Variation in Diauxic Shift between Patagonian Saccharomyces eubayanus Strains
Source: mSystems. 2022 Dec 5;7(6):e00640-22. doi: 10.1128/msystems.00640-22 (PMC9765239; doi:10.1128/msystems.00640-22)
Supplement: TABLE S1 [file msystems.00640-22-s0001.xlsx]

## Sheet: Table S1A
Table S1A. Saccharomyces eubayanus strains used in this work
Strain	Sample site	Country	Population	Host	Reference
CL204.3	Villarrica	Chile	PB3	Nothofagus pumilio	Nespolo et al, 2020
CL211.3	Villarrica	Chile	PB3	Nothofagus pumilio	Nespolo et al, 2020
CL215.1	Villarrica	Chile	PB3	Nothofagus pumilio	Nespolo et al, 2020
CL218.1	Villarrica	Chile	PB3	Nothofagus pumilio	Nespolo et al, 2020
CL221.1	Villarrica	Chile	PB3	Nothofagus pumilio	Nespolo et al, 2020
CL444.4	Coyhaique	Chile	PB1	Nothofagus dombeyi	Nespolo et al, 2020
CL.445.2	Coyhaique	Chile	ND	Nothofagus dombeyi	Nespolo et al, 2020
CL449.3	Coyhaique	Chile	PB1	Nothofagus dombeyi	Nespolo et al, 2020
CL467.1	Coyhaique	Chile	ND	Nothofagus antarctica	Nespolo et al, 2020
CL472.1	Coyhaique	Chile	ND	Nothofagus pumilio	Nespolo et al, 2020
CBS12357	Nahuel Huapi	Argentina	PB1	Nothofagus dombeyi	Libkind et al, 2011
CRUB1935	Tierra del Fuego	Argentina	PB3	Nothofagus antarctica	Eizaguirre et al, 2018
CRUB1940	Los Alerces	Argentina	ND	Nothofagus dombeyi	Eizaguirre et al, 2018
CRUB1946	Glaciares	Argentina	PB1	Nothofagus pumilio	Eizaguirre et al, 2018
CRUB2005	Nahuel Huapi	Argentina	PB2	Nothofagus pumilio	Eizaguirre et al, 2018
CRUB2031	Lanin	Argentina	PA2	Nothofagus antarctica	Eizaguirre et al, 2018
CRUB2108	Cerro Ñielol	Chile	PB3	Nothofagus obliqua	Eizaguirre et al, 2018
CRUB2104	Nahuel Huapi	Argentina	PA1	Nothofagus antarctica	Eizaguirre et al, 2018
QC18	Nahuel Huapi	Argentina	PA1	Quercus robur	Eizaguirre et al, 2018
ND: not determined

## Sheet: Table S1B
Table S1B. Strains generated in this study
Strain	Genotype	Reference
QC18 hap5Δ	hap5Δ	This study
QC18 cin5Δ	cin5Δ	This study
QC18 hap4Δ	hap4Δ	This study
QC18 put3Δ	put3Δ	This study
QC18 cin5Δ hap5Δ	cin5Δ hap5Δ	This study
CL467.1 hap5Δ	hap5Δ	This study
CL467.1 cin5Δ	cin5Δ	This study
CL467.1 hap4Δ	hap4Δ	This study
CL467.1 put3Δ	put3Δ	This study
CL467.1 cin5Δ hap5Δ	cin5Δ hap5Δ	This study
CBS12357 hap5Δ	hap5Δ	This study
CBS12357 cin5Δ	cin5Δ	This study
CBS12357 hap4Δ	hap4Δ	This study
CBS12357 put3Δ	put3Δ	This study
CBS12357 cin5Δ hap5Δ	cin5Δ hap5Δ	This study
QC18 x CL467.1 hap5Δ	HAP5/hap5Δ	This study
QC18 hap5Δ x CL467.1	hap5Δ/HAP5	This study
QC18 x CBS12357 hap5Δ	HAP5/hap5Δ	This study
QC18 hap5Δ x CBS12357	hap5Δ/HAP5	This study
QC18 x CL467.1 cin5Δ	CIN5/cin5Δ	This study
QC18 cin5Δ x CL467.1	cin5Δ/CIN5	This study
QC18 x CBS12357 cin5Δ	CIN5/cin5Δ	This study
QC18 cin5Δ x CBS12357	cin5Δ/CIN5	This study
