# Supplementary material for: Natural Variation in Diauxic Shift between Patagonian Saccharomyces eubayanus Strains
Source: mSystems. 2022 Dec 5;7(6):e00640-22. doi: 10.1128/msystems.00640-22 (PMC9765239; doi:10.1128/msystems.00640-22)
Supplement: TABLE S6 [file msystems.00640-22-s0006.xlsx]

## Sheet: Table_S6
Table S6. Primers used in this study
Name	Sequence	Orientation	Description	Reference
gRNA_CIN5_fw	ATCTCTGAACCGGTATACAACGA	Fw	CIN5 gene gRNA	This study
gRNA_CIN5_rv	AACTCGTTGTATACCGGTTCAGA	Rv	CIN5 gene gRNA	This study
gRNA_HAP5_fw	ATCAAAAGGAAGAGGAAAATACG	Fw	HAP5 gene gRNA	This study
gRNA_HAP5_rv	AACCGTATTTTCCTCTTCCTTTT	Rv	HAP5 gene gRNA	This study
gRNA_PUT3_fw	ATCAAATCACCGATCAAGCAATG	Fw	PUT3 gene gRNA	This study
gRNA_PUT3_rv	AACCATTGCTTGATCGGTGATTT	Rv	PUT3 gene gRNA	This study
gRNA_HAP4_fw	ATCTGGTGGATGAATGTTTGAAG	Fw	HAP4 gene gRNA	This study
gRNA_HAP4_rv	ACCCTTCAAACATTCATCCACCA	Rv	HAP4 gene gRNA	This study
donor_CIN5	TGAAGAGCAATCCACTTCATACTTTTGAATCTTTCAGGAGCTTTTTAGTATGAATTTTTTTAAATCCTTTTTTTATAGTTTGTTTATGTATATATAACAG	Duplex	donor DNA CIN5 gene deletion	This study
donor_HAP5	AGGCAGCGTAAGAGGGAGACTGATCAGCACACCACGATTTTGCTTGCGTAGGATTCTTGGTTTATACAGCTGCCATTGACCGTGCACCACAGCAAAGTTT	Duplex	donor DNA HAP5 gene deletion	This study
donor_PUT3	AATCCCACCATCTCACCTCTAGCATCAGCGCAACCATTTCGACAAGTTTATCGCTACCGCCACATACGCAAAACCAAGAACATTATTCAGTTTTCTTTTT	Duplex	donor DNA PUT3 gene deletion	This study
donor_HAP4	TATTCTGTCTATTTTTTTACTAGAATAAAAAACATAAAAAAAAAACAATCTGTAAGCACGTTCCAATAAAACAAAATACGACAATAAAAAAAGATATTCT	Duplex	donor DNA HAP4 gene deletion	This study
amp_donor_CIN5	TGAAGAGCAATCCACTTCAT	Fw	amplification donor DNA CIN5	This study
amp_donor_CIN5	CTGTTATATATACATAAACA	Rv	amplification donor DNA CIN5	This study
amp_donor_HAP5	AGGCAGCGTAAGAGGGAGAC	Fw	amplification donor DNA HAP5	This study
amp_donor_HAP5	AAACTTTGCTGTGGTGCACG	Rv	amplification donor DNA HAP5	This study
amp_donor_PUT3	AATCCCACCATCTCACCTCT	Fw	amplification donor DNA PUT3	This study
amp_donor_PUT3	AAAAAGAAAACTGAATAATG	Rv	amplification donor DNA PUT3	This study
amp_donor_HAP4	TATTCTGTCTATTTTTTTAC	Fw	amplification donor DNA HAP4	This study
amp_donor_HAP4	AGAATATCTTTTTTTATTGT	Rv	amplification donor DNA HAP4	This study
check_CIN5	TCGAATCAGCCACACCGAAA	Fw	confirming CIN5 deletion	This study
check_CIN5	TGCGTCACCGAGTTCAATGA	Rv	confirming CIN5 deletion	This study
check_HAP5	ATTCGCTGCATCCTCAACCA	Fw	confirming HAP5 deletion	This study
check_HAP5	ACACTGAGTGAGCACAACGT	Rv	confirming HAP5 deletion	This study
check_PUT3	AACGGGTGGCAAAAATTGGG	Fw	confirming PUT3 deletion	This study
check_PUT3	GGAGCTGAGTTGGGTCTTGG	Rv	confirming PUT3 deletion	This study
check_HAP4	TGCAAGTTCCCTTCCACACT	Fw	confirming HAP4 deletion	This study
check_HAP4	AGGACACCTAAACTGGCGAAG	Rv	confirming HAP4 deletion	This study
